# Supplementary material for: Effect of Low-Input Organic and Conventional Farming Systems on Maize Rhizosphere in Two Portuguese Open-Pollinated Varieties (OPV), “Pigarro” (Improved Landrace) and “SinPre” (a Composite Cross Population)
Source: Front Microbiol. 2021 Feb 26;12:636009. doi: 10.3389/fmicb.2021.636009 (PMC7953162; doi:10.3389/fmicb.2021.636009)
Supplement: Supplementary Table 4 — Abundance of bacterial genera detected in each sample and the respective taxonomic assignment. [file Table_4.xls]

## Sheet: Hoja1
				Supplementary Material
		Effect of Low Input Organic and Conventional farming systems on maize rhizosphere in two Portuguese OPV, ‘Pigarro’ (improved landrace) and ‘SinPre’ (a Composite Cross Population)
		Aitana Ares, Joana Costa*, Carolina Joaquim, Duarte Pintado, Daniela Santos, Monika M. Messmer, Pedro Mendes-Moreira
								* Correspondence: Corresponding Author: jcosta@uc.pt
Supplementary Table 4. Abundance of bacterial genera detected in each sample and the respective taxonomic assignment.
Domain	Phylum	Class	Order	Family	Genus	Nº OTUs	PC_A	PC_B	PC_C	PO_A	PO_B	PO_C	SC_A	SC_B	SC_C	SO_A	SO_B	SO_C
Archaea	Crenarchaeota	Thaumarchaeota	Nitrososphaerales	Nitrososphaeraceae	Candidatus Nitrososphaera	9	0	0	0	0	0	0	1	0	0	0	0	0
							0	0	0	0	0	0	1	0	0	0	0	0
							0	0	0	0	0	0	0	1	0	0	0	0
							0	0	0	0	0	0	1	0	0	0	0	0
							1	0	0	0	0	0	0	0	0	0	0	0
							0	0	0	0	0	0	0	1	0	0	0	0
							0	0	0	1	0	0	0	0	0	0	0	0
							0	0	0	0	0	0	0	0	0	1	0	0
							1	0	0	0	0	0	0	0	0	0	0	0
	Euryarchaeota	Methanomicrobia	Methanosarcinales	Methanosaetaceae	Methanosaeta	1	0	0	0	1	0	0	0	0	0	0	0	0
				Methanosarcinaceae	Methanosarcina	1	0	0	0	0	0	0	0	0	0	0	1	0
Bacteria	[Thermi]	Deinococci	Deinococcales	Deinococcaceae	Deinococcus	11	0	0	0	1	0	0	0	0	0	0	0	0
							0	0	0	0	1	0	0	0	0	0	0	0
							0	0	0	0	0	1	0	0	0	0	0	0
							0	0	1	0	0	0	0	0	0	0	0	0
							0	1	0	0	0	0	0	0	0	0	0	0
							0	0	1	0	0	0	0	0	0	0	0	0
							1	0	0	0	0	0	0	0	0	0	0	0
							0	0	0	0	0	1	0	0	0	0	0	0
							0	0	0	0	0	0	0	0	1	0	0	0
							0	0	0	0	0	0	0	0	0	0	0	1
							0	1	0	0	0	0	0	0	0	0	0	0
				Trueperaceae	B-42	1	1	0	0	0	0	0	0	0	0	0	0	0
	Acidobacteria	Acidobacteriia	Acidobacteriales	Acidobacteriaceae	Edaphobacter	2	0	0	0	0	0	1	0	0	0	0	0	0
							0	0	0	0	0	0	0	0	0	1	0	0
					Terriglobus	2	0	0	0	0	0	0	0	0	0	1	0	0
							0	0	0	0	0	0	0	0	0	0	1	0
				Koribacteraceae	Candidatus Koribacter	18	0	0	0	0	0	0	0	0	0	1	0	0
							0	0	0	1	0	0	0	0	0	0	0	0
							0	0	0	1	0	0	0	0	0	0	0	0
							0	0	0	1	0	0	0	0	0	0	0	0
							0	0	0	1	0	0	0	0	0	0	0	0
							0	0	0	0	0	1	0	0	0	0	0	0
							0	0	0	0	0	1	0	0	0	0	0	0
							0	0	0	0	0	0	0	0	0	1	0	0
							0	0	0	0	1	0	0	0	0	0	0	0
							0	0	0	1	0	0	0	0	0	0	0	0
							0	1	0	0	0	0	0	0	0	0	0	0
							0	0	0	1	0	0	0	0	0	0	0	0
							0	0	0	0	0	0	0	0	0	1	0	0
							0	0	0	0	0	0	0	0	0	0	1	0
							0	0	0	0	0	0	0	0	0	0	1	0
							0	0	0	0	0	0	0	0	1	0	0	0
							1	0	0	0	0	0	0	0	0	0	0	0
							0	0	0	0	0	0	1	0	0	0	0	0
		Solibacteres	Solibacterales	Solibacteraceae	Candidatus Solibacter	71	0	0	0	1	0	0	0	0	0	0	0	0
							0	0	1	0	0	0	0	0	0	0	0	0
							0	0	0	0	0	0	0	1	0	0	0	0
							0	0	0	0	0	0	0	1	0	0	0	0
							0	0	0	0	1	0	0	0	0	0	0	0
							0	0	0	0	0	0	0	0	0	0	1	0
							0	0	0	0	0	0	0	1	0	0	0	0
							0	0	0	0	0	1	0	0	0	0	0	0
							0	0	0	0	0	0	0	0	0	1	0	0
							0	0	0	1	0	0	0	0	0	0	0	0
							0	0	0	0	0	0	0	0	0	0	1	0
							0	0	1	0	0	0	0	0	0	0	0	0
							0	0	0	0	0	1	0	0	0	0	0	0
							0	0	0	0	1	0	0	0	0	0	0	0
							0	0	0	1	0	0	0	0	0	0	0	0
							0	0	0	0	0	0	0	0	1	0	0	0
							0	0	0	1	0	0	0	0	0	0	0	0
							0	0	0	0	0	0	0	0	0	0	1	0
							0	0	0	1	0	0	0	0	0	0	0	0
							0	0	0	0	0	0	0	0	0	0	1	0
							0	0	0	1	0	0	0	0	0	0	0	0
							0	0	0	0	0	0	0	0	0	1	0	0
							0	0	0	0	0	0	0	0	0	1	0	0
							0	0	0	1	0	0	0	0	0	0	0	0
							0	0	0	1	0	0	0	0	0	0	0	0
							0	0	0	0	1	0	0	0	0	0	0	0
							0	0	0	0	0	0	0	0	0	0	1	0
							0	0	0	1	0	0	0	0	0	0	0	0
							0	0	0	1	0	0	0	0	0	0	0	0
							0	0	1	0	0	0	0	0	0	0	0	0
							0	0	0	1	0	0	0	0	0	0	0	0
							0	0	0	0	0	0	0	0	0	0	1	0
							0	0	0	0	0	1	0	0	0	0	0	0
							0	1	0	0	0	0	0	0	0	0	0	0
							0	0	0	0	0	0	0	0	0	1	0	0
							0	0	0	0	0	0	0	0	0	0	0	1
							0	0	0	0	0	0	0	0	0	0	1	0
							0	0	0	0	0	0	0	0	0	1	0	0
							0	0	0	0	0	0	0	0	0	0	1	0
							0	0	0	0	0	0	0	1	0	0	0	0
							0	0	0	0	0	0	0	0	0	0	1	0
							0	0	0	0	1	0	0	0	0	0	0	0
							0	0	0	0	1	0	0	0	0	0	0	0
							0	0	0	1	0	0	0	0	0	0	0	0
							0	1	0	0	0	0	0	0	0	0	0	0
							0	1	0	0	0	0	0	0	0	0	0	0
							0	0	0	1	0	0	0	0	0	0	0	0
							0	0	0	1	0	0	0	0	0	0	0	0
							0	0	0	1	0	0	0	0	0	0	0	0
							0	0	0	0	0	0	0	0	0	0	0	1
							0	1	0	0	0	0	0	0	0	0	0	0
							0	0	0	0	0	0	0	1	0	0	0	0
							1	0	0	0	0	0	0	0	0	0	0	0
							0	0	0	0	0	0	0	0	0	0	0	1
							0	0	0	0	0	0	0	1	0	0	0	0
							0	0	0	0	0	0	0	0	0	1	0	0
							0	1	0	0	0	0	0	0	0	0	0	0
							0	0	0	1	0	0	0	0	0	0	0	0
							0	0	0	0	0	0	0	0	0	0	1	0
							0	0	0	1	0	0	0	0	0	0	0	0
							0	0	0	1	0	0	0	0	0	0	0	0
							0	0	1	0	0	0	0	0	0	0	0	0
							1	0	0	0	0	0	0	0	0	0	0	0
							0	0	0	0	0	0	0	0	1	0	0	0
							1	0	0	0	0	0	0	0	0	0	0	0
							0	0	0	1	0	0	0	0	0	0	0	0
							0	0	1	0	0	0	0	0	0	0	0	0
							0	0	0	0	0	0	0	0	1	0	0	0
							0	0	0	0	0	0	1	0	0	0	0	0
							0	1	0	0	0	0	0	0	0	0	0	0
							0	0	0	0	0	0	0	0	0	0	0	1
	Actinobacteria	Acidimicrobiia	Acidimicrobiales	Iamiaceae	Iamia	6	0	0	0	0	1	0	0	0	0	0	0	0
							0	0	0	1	0	0	0	0	0	0	0	0
							0	0	0	0	0	0	0	0	0	0	0	1
							0	0	0	1	0	0	0	0	0	0	0	0
							0	0	0	1	0	0	0	0	0	0	0	0
							0	0	0	0	0	0	0	0	1	0	0	0
			Actinomycetales	Actinosynnemataceae	Actinokineospora	2	0	0	0	0	0	0	0	0	0	0	1	0
							0	1	0	0	0	0	0	0	0	0	0	0
					Kibdelosporangium	2	0	0	0	0	0	0	0	0	1	0	0	0
							0	0	0	0	0	0	0	0	0	0	0	1
					Kutzneria	3	0	0	0	0	0	0	0	0	0	0	0	1
							0	0	0	0	0	0	0	0	0	0	0	1
							0	0	0	1	0	0	0	0	0	0	0	0
					Lentzea	6	0	0	0	0	1	0	0	0	0	0	0	0
							0	1	0	0	0	0	0	0	0	0	0	0
							0	0	0	0	0	0	0	0	0	0	1	0
							0	0	0	0	0	0	0	0	0	0	1	0
							1	0	0	0	0	0	0	0	0	0	0	0
							0	0	0	0	1	0	0	0	0	0	0	0
					Saccharothrix	2	0	0	0	0	0	0	0	0	0	0	0	1
							0	0	0	0	0	0	0	0	0	0	1	0
				Bogoriellaceae	Georgenia	2	0	0	0	0	0	0	0	0	1	0	0	0
							0	0	0	0	0	0	0	0	0	1	0	0
				Cellulomonadaceae	Actinotalea	1	0	0	0	0	0	1	0	0	0	0	0	0
					Cellulomonas	7	0	0	0	0	1	0	0	0	0	0	0	0
							0	0	0	0	0	1	0	0	0	0	0	0
							0	0	0	1	0	0	0	0	0	0	0	0
							0	0	0	0	0	1	0	0	0	0	0	0
							0	0	0	0	0	1	0	0	0	0	0	0
							0	0	0	0	0	0	0	1	0	0	0	0
							0	0	0	0	0	1	0	0	0	0	0	0
					Demequina	2	0	0	0	0	0	0	0	1	0	0	0	0
							0	0	0	0	0	1	0	0	0	0	0	0
				Corynebacteriaceae	Corynebacterium	1	1	0	0	0	0	0	0	0	0	0	0	0
				Dermacoccaceae	Dermacoccus	3	0	0	0	0	0	1	0	0	0	0	0	0
							0	0	0	0	0	0	0	0	0	1	0	0
							0	0	0	0	0	1	0	0	0	0	0	0
				Dietziaceae	Dietzia	1	0	0	0	0	1	0	0	0	0	0	0	0
				Frankiaceae	Frankia	2	0	0	0	0	0	0	1	0	0	0	0	0
							0	0	0	0	1	0	0	0	0	0	0	0
				Geodermatophilaceae	Geodermatophilus	23	0	0	0	0	0	0	0	0	0	1	0	0
							0	0	0	0	0	0	1	0	0	0	0	0
							0	0	0	0	0	0	0	0	0	1	0	0
							0	0	0	0	0	1	0	0	0	0	0	0
							0	0	0	0	1	0	0	0	0	0	0	0
							0	0	0	0	0	0	0	0	0	0	0	1
							0	0	0	0	0	0	0	0	0	0	0	1
							0	0	0	0	0	1	0	0	0	0	0	0
							0	1	0	0	0	0	0	0	0	0	0	0
							0	0	0	0	0	1	0	0	0	0	0	0
							0	0	0	0	0	0	0	0	0	1	0	0
							0	0	0	0	0	0	0	0	0	0	1	0
							0	0	0	0	1	0	0	0	0	0	0	0
							0	0	0	0	1	0	0	0	0	0	0	0
							1	0	0	0	0	0	0	0	0	0	0	0
							0	0	0	0	0	0	0	0	1	0	0	0
							0	1	0	0	0	0	0	0	0	0	0	0
							0	0	0	0	0	0	0	0	0	0	0	1
							0	0	0	0	0	0	0	1	0	0	0	0
							0	0	0	0	0	0	0	0	0	0	1	0
							0	0	0	0	0	1	0	0	0	0	0	0
							0	1	0	0	0	0	0	0	0	0	0	0
							0	0	0	0	0	0	1	0	0	0	0	0
					Modestobacter	18	0	0	0	0	0	1	0	0	0	0	0	0
							0	0	0	0	0	1	0	0	0	0	0	0
							0	0	0	0	0	0	0	0	0	0	1	0
							0	0	0	0	0	1	0	0	0	0	0	0
							0	0	0	1	0	0	0	0	0	0	0	0
							0	0	0	0	0	0	1	0	0	0	0	0
							0	0	0	0	0	1	0	0	0	0	0	0
							0	0	0	0	0	0	1	0	0	0	0	0
							0	0	0	0	0	0	0	0	1	0	0	0
							0	0	0	0	0	0	0	0	0	0	1	0
							0	0	0	0	0	0	0	0	0	0	1	0
							0	0	0	0	0	0	0	0	0	0	0	1
							0	1	0	0	0	0	0	0	0	0	0	0
							0	0	0	0	0	0	0	0	0	0	0	1
							0	0	0	0	0	0	1	0	0	0	0	0
							0	0	0	0	0	0	0	1	0	0	0	0
							0	0	0	0	0	0	0	0	0	0	0	1
							0	0	0	1	0	0	0	0	0	0	0	0
				Glycomycetaceae	Glycomyces	3	0	0	0	0	0	0	0	0	1	0	0	0
							0	0	0	0	0	0	0	0	0	0	0	1
							0	0	0	0	0	0	0	0	0	0	0	1
				Gordoniaceae	Gordonia	5	1	0	0	0	0	0	0	0	0	0	0	0
							0	0	0	1	0	0	0	0	0	0	0	0
							0	0	1	0	0	0	0	0	0	0	0	0
							0	0	0	1	0	0	0	0	0	0	0	0
							0	0	0	0	0	0	0	0	0	0	1	0
				Intrasporangiaceae	Phycicoccus	4	0	0	0	0	0	0	1	0	0	0	0	0
							1	0	0	0	0	0	0	0	0	0	0	0
							1	0	0	0	0	0	0	0	0	0	0	0
							0	0	0	0	0	1	0	0	0	0	0	0
					Terracoccus	6	0	1	0	0	0	0	0	0	0	0	0	0
							0	0	0	0	0	0	0	0	1	0	0	0
							0	0	0	0	0	0	0	0	0	1	0	0
							0	0	0	0	1	0	0	0	0	0	0	0
							1	0	0	0	0	0	0	0	0	0	0	0
							0	0	0	0	0	0	0	1	0	0	0	0
				Kineosporiaceae	Kineococcus	2	0	0	0	0	0	0	0	0	0	0	0	1
							0	0	0	0	0	0	0	0	0	0	0	1
				Microbacteriaceae	Agrococcus	1	0	0	0	0	0	0	1	0	0	0	0	0
					Agromyces	12	0	0	0	0	0	0	1	0	0	0	0	0
							1	0	0	0	0	0	0	0	0	0	0	0
							0	0	0	0	0	0	0	1	0	0	0	0
							0	0	1	0	0	0	0	0	0	0	0	0
							0	0	0	0	0	0	0	0	0	0	0	1
							0	0	0	0	0	0	0	0	0	0	0	1
							0	0	0	0	0	1	0	0	0	0	0	0
							0	1	0	0	0	0	0	0	0	0	0	0
							0	0	0	0	0	0	0	0	0	0	0	1
							0	0	0	0	0	0	1	0	0	0	0	0
							0	0	0	0	0	0	0	0	0	0	1	0
							0	0	0	0	0	0	0	0	0	1	0	0
					Clavibacter	1	0	0	0	1	0	0	0	0	0	0	0	0
					Cryocola	13	0	0	0	1	0	0	0	0	0	0	0	0
							0	0	0	0	0	0	0	0	0	0	0	1
							0	0	0	0	0	0	0	0	0	0	0	1
							0	1	0	0	0	0	0	0	0	0	0	0
							0	0	0	1	0	0	0	0	0	0	0	0
							0	0	0	0	1	0	0	0	0	0	0	0
							0	0	0	0	0	0	0	0	1	0	0	0
							0	0	0	0	0	0	0	1	0	0	0	0
							0	0	0	0	0	0	0	0	0	0	0	1
							0	0	0	0	0	0	0	0	0	1	0	0
							0	0	0	1	0	0	0	0	0	0	0	0
							0	0	0	0	0	0	0	0	1	0	0	0
							0	0	0	0	0	1	0	0	0	0	0	0
					Curtobacterium	1	1	0	0	0	0	0	0	0	0	0	0	0
					Leucobacter	2	0	0	0	0	0	0	0	0	0	0	0	1
							0	1	0	0	0	0	0	0	0	0	0	0
					Microbacterium	24	0	0	0	0	0	0	0	0	0	0	0	1
							0	0	0	0	0	0	0	0	0	1	0	0
							1	0	0	0	0	0	0	0	0	0	0	0
							0	0	0	0	1	0	0	0	0	0	0	0
							0	0	0	1	0	0	0	0	0	0	0	0
							0	0	0	0	1	0	0	0	0	0	0	0
							0	0	0	0	0	0	1	0	0	0	0	0
							0	0	0	0	0	0	0	0	0	1	0	0
							0	0	0	1	0	0	0	0	0	0	0	0
							0	0	0	0	0	0	0	0	0	1	0	0
							0	0	0	1	0	0	0	0	0	0	0	0
							0	0	0	0	0	0	0	0	0	0	0	1
							0	0	0	0	1	0	0	0	0	0	0	0
							0	0	0	0	0	0	1	0	0	0	0	0
							0	0	0	0	0	1	0	0	0	0	0	0
							0	0	0	0	0	0	0	0	0	0	1	0
							0	0	0	0	1	0	0	0	0	0	0	0
							0	0	0	0	0	0	0	0	0	1	0	0
							0	0	0	0	1	0	0	0	0	0	0	0
							0	0	0	0	0	0	0	0	0	1	0	0
							0	0	0	1	0	0	0	0	0	0	0	0
							0	0	1	0	0	0	0	0	0	0	0	0
							0	0	0	1	0	0	0	0	0	0	0	0
							0	1	0	0	0	0	0	0	0	0	0	0
					Mycetocola	1	0	0	0	1	0	0	0	0	0	0	0	0
					Rathayibacter	1	0	0	0	0	0	0	1	0	0	0	0	0
					Salinibacterium	3	1	0	0	0	0	0	0	0	0	0	0	0
							0	0	0	0	0	0	0	1	0	0	0	0
							0	0	0	0	0	0	0	0	0	1	0	0
					Yonghaparkia	1	0	0	0	0	0	0	0	0	1	0	0	0
				Micrococcaceae	Arthrobacter	18	0	0	0	1	0	0	0	0	0	0	0	0
							0	0	0	1	0	0	0	0	0	0	0	0
							0	0	0	0	0	1	0	0	0	0	0	0
							0	0	0	0	0	0	0	0	0	0	1	0
							0	0	0	0	0	0	0	0	0	0	0	1
							0	1	0	0	0	0	0	0	0	0	0	0
							0	0	1	0	0	0	0	0	0	0	0	0
							0	0	0	1	0	0	0	0	0	0	0	0
							0	0	0	0	0	1	0	0	0	0	0	0
							0	0	0	0	0	0	0	0	0	0	0	1
							0	0	0	0	0	0	1	0	0	0	0	0
							0	1	0	0	0	0	0	0	0	0	0	0
							0	1	0	0	0	0	0	0	0	0	0	0
							0	0	0	0	0	0	0	0	1	0	0	0
							0	0	0	0	0	0	0	0	0	0	0	1
							0	0	0	1	0	0	0	0	0	0	0	0
							0	0	0	0	0	0	0	1	0	0	0	0
							0	0	1	0	0	0	0	0	0	0	0	0
					Microbispora	2	0	0	0	0	0	0	1	0	0	0	0	0
							0	0	0	0	0	0	0	0	0	0	0	1
					Sinomonas	2	0	0	0	0	0	0	0	0	0	1	0	0
							0	0	0	1	0	0	0	0	0	0	0	0
				Micromonosporaceae	Actinoplanes	13	0	0	0	1	0	0	0	0	0	0	0	0
							0	0	1	0	0	0	0	0	0	0	0	0
							0	0	0	0	0	0	0	0	0	1	0	0
							0	0	0	0	0	0	0	1	0	0	0	0
							0	0	0	0	1	0	0	0	0	0	0	0
							0	0	0	0	0	0	0	0	1	0	0	0
							0	0	0	0	1	0	0	0	0	0	0	0
							0	0	0	0	0	0	0	0	0	0	0	1
							0	0	0	0	0	0	0	0	0	1	0	0
							0	0	0	1	0	0	0	0	0	0	0	0
							0	0	0	0	0	0	0	0	1	0	0	0
							0	0	0	0	0	0	0	0	0	1	0	0
							0	0	0	0	1	0	0	0	0	0	0	0
					Catellatospora	15	0	0	0	0	0	0	1	0	0	0	0	0
							0	0	0	0	1	0	0	0	0	0	0	0
							0	0	0	1	0	0	0	0	0	0	0	0
							1	0	0	0	0	0	0	0	0	0	0	0
							0	0	0	0	0	0	0	1	0	0	0	0
							0	0	0	0	0	0	0	1	0	0	0	0
							0	0	0	0	0	0	1	0	0	0	0	0
							0	0	0	0	0	0	0	0	0	0	0	1
							0	0	0	0	0	0	0	0	0	0	0	1
							0	0	0	0	1	0	0	0	0	0	0	0
							0	0	0	0	0	0	0	0	0	1	0	0
							0	0	0	0	1	0	0	0	0	0	0	0
							0	0	0	0	1	0	0	0	0	0	0	0
							0	0	0	0	0	1	0	0	0	0	0	0
							0	0	0	0	0	0	0	0	0	0	1	0
					Dactylosporangium	23	0	1	0	0	0	0	0	0	0	0	0	0
							0	0	0	0	0	0	0	0	0	1	0	0
							0	0	0	0	0	0	0	0	0	0	1	0
							0	0	0	1	0	0	0	0	0	0	0	0
							0	0	0	0	0	0	0	0	0	0	1	0
							0	0	0	0	0	0	0	0	0	0	0	1
							0	0	0	0	0	0	0	0	0	0	1	0
							0	0	0	0	0	0	0	0	0	0	1	0
							0	0	0	0	0	0	0	0	0	0	1	0
							0	0	0	0	0	0	0	0	0	0	0	1
							0	0	0	1	0	0	0	0	0	0	0	0
							0	0	0	0	0	0	0	0	0	1	0	0
							0	0	0	0	0	0	0	0	0	0	0	1
							0	0	0	1	0	0	0	0	0	0	0	0
							0	0	0	0	1	0	0	0	0	0	0	0
							0	0	0	0	0	0	1	0	0	0	0	0
							0	0	0	0	0	0	0	0	1	0	0	0
							0	0	0	0	0	1	0	0	0	0	0	0
							0	0	0	0	0	0	0	1	0	0	0	0
							0	0	0	1	0	0	0	0	0	0	0	0
							0	0	0	0	0	0	0	0	0	1	0	0
							0	0	0	0	1	0	0	0	0	0	0	0
							0	0	0	0	1	0	0	0	0	0	0	0
					Pilimelia	12	0	0	0	0	0	0	0	0	0	0	1	0
							0	0	0	1	0	0	0	0	0	0	0	0
							0	0	0	0	0	0	0	0	0	0	1	0
							0	0	0	0	1	0	0	0	0	0	0	0
							0	0	0	0	1	0	0	0	0	0	0	0
							0	0	0	0	1	0	0	0	0	0	0	0
							0	0	0	0	0	0	0	0	0	1	0	0
							0	0	0	1	0	0	0	0	0	0	0	0
							0	0	0	0	1	0	0	0	0	0	0	0
							0	0	0	0	0	0	1	0	0	0	0	0
							0	1	0	0	0	0	0	0	0	0	0	0
							0	0	0	0	0	0	1	0	0	0	0	0
					Virgisporangium	8	0	0	0	0	0	0	0	0	0	1	0	0
							0	0	0	0	0	2	0	0	0	0	0	0
							0	0	1	0	0	0	0	0	1	0	0	0
							0	1	0	0	0	0	1	0	0	0	0	0
							1	1	0	0	0	0	0	0	0	0	0	0
							0	0	0	1	1	0	0	0	0	0	0	0
							0	0	0	0	0	0	0	0	0	0	1	1
							0	0	1	0	0	0	0	0	0	0	0	1
				Mycobacteriaceae	Mycobacterium	44	1	0	0	1	0	0	0	0	0	0	0	0
							0	2	0	0	0	0	0	0	0	0	0	0
							0	0	0	0	0	0	1	1	0	0	0	0
							0	0	0	1	0	0	0	0	0	0	0	1
							0	0	0	2	0	0	0	0	0	0	0	0
							0	0	1	0	0	0	0	0	1	0	0	0
							0	1	0	0	0	0	0	1	0	0	0	0
							1	0	0	0	0	0	0	1	0	0	0	0
							0	0	0	0	0	0	0	2	0	0	0	0
							0	1	1	0	0	0	0	0	0	0	0	0
							0	0	0	0	0	0	1	1	0	0	0	0
							0	0	0	1	0	0	0	1	0	0	0	0
							1	0	0	0	0	0	0	1	0	0	0	0
							1	1	0	0	0	0	0	0	0	0	0	0
							1	1	0	0	0	0	0	0	0	0	0	0
							0	0	0	0	0	0	0	0	0	2	0	0
							0	0	0	0	0	0	0	0	0	0	2	0
							0	0	0	1	0	0	0	0	0	0	0	1
							0	0	0	0	0	0	0	0	0	2	0	0
							0	1	0	0	0	0	0	0	1	0	0	0
							1	1	0	0	0	0	0	0	0	0	0	0
							0	0	0	0	0	0	2	0	0	0	0	0
							0	0	0	0	0	0	0	0	0	1	1	0
							0	0	0	0	0	1	0	0	0	1	0	0
							1	0	0	0	0	0	0	0	0	0	0	1
							0	0	0	0	0	0	0	0	0	2	0	0
							0	0	0	0	0	1	0	0	0	1	0	0
							0	0	0	0	0	1	0	0	0	1	0	0
							1	0	0	0	0	0	1	0	0	0	0	0
							0	0	0	0	0	1	0	0	0	0	0	1
							0	0	0	1	0	1	0	0	0	0	0	0
							0	0	0	0	0	2	0	0	0	0	0	0
							0	2	0	0	0	0	0	0	0	0	0	0
							0	0	0	0	0	0	0	0	0	2	0	0
							0	0	0	1	0	1	0	0	0	0	0	0
							0	0	1	0	1	0	0	0	0	0	0	0
							0	0	1	0	1	0	0	0	0	0	0	0
							0	0	0	0	0	0	0	0	0	2	0	0
							0	0	0	1	0	1	0	0	0	0	0	0
							1	0	0	1	0	0	0	0	0	0	0	0
							0	0	0	1	0	0	1	0	0	0	0	0
							2	0	0	0	0	0	0	0	0	0	0	0
							1	1	0	0	0	0	0	0	0	0	0	0
							1	0	0	0	0	0	0	0	0	0	0	1
				Nocardiaceae	Nocardia	15	0	0	1	0	0	1	0	0	0	0	0	0
							0	0	0	0	1	0	0	1	0	0	0	0
							0	0	0	0	0	0	0	0	1	0	1	0
							1	0	1	0	0	0	0	0	0	0	0	0
							0	0	0	0	1	0	0	0	0	1	0	0
							0	0	1	0	0	1	0	0	0	0	0	0
							0	1	0	0	0	0	1	0	0	0	0	0
							0	0	0	0	1	0	1	0	0	0	0	0
							0	2	0	0	0	0	0	0	0	0	0	0
							0	0	0	1	0	1	0	0	0	0	0	0
							0	0	0	0	0	0	0	0	0	2	0	0
							0	0	0	0	0	1	0	0	0	1	0	0
							1	0	0	0	0	0	0	0	1	0	0	0
							0	0	0	0	0	0	0	0	0	1	0	1
							0	0	0	1	0	0	0	0	0	1	0	0
					Rhodococcus	9	1	1	0	0	0	0	0	0	0	0	0	0
							1	0	0	0	0	0	0	0	0	1	0	0
							0	1	1	0	0	0	0	0	0	0	0	0
							0	1	0	1	0	0	0	0	0	0	0	0
							0	0	0	0	0	0	0	0	0	1	1	0
							0	0	0	0	0	0	0	0	0	0	2	0
							0	0	0	0	0	0	0	0	0	1	0	1
							0	1	0	1	0	0	0	0	0	0	0	0
							0	1	0	1	0	0	0	0	0	0	0	0
				Nocardioidaceae	Actinopolymorpha	3	0	0	0	0	0	0	0	0	0	2	0	0
							0	0	0	0	1	0	0	0	0	0	0	1
							0	0	0	1	0	0	1	0	0	0	0	0
					Aeromicrobium	8	0	0	0	0	0	0	0	0	0	0	0	2
							0	0	0	1	0	0	0	0	0	0	1	0
							0	0	0	0	0	0	1	1	0	0	0	0
							0	0	0	2	0	0	0	0	0	0	0	0
							0	0	0	0	1	0	0	0	0	0	1	0
							0	1	0	0	0	1	0	0	0	0	0	0
							0	0	0	0	1	0	0	0	0	1	0	0
							0	1	0	0	0	0	0	0	0	1	0	0
					Friedmanniella	4	0	0	0	0	1	0	0	0	0	0	1	0
							0	0	0	0	0	0	0	0	0	1	1	0
							0	0	0	1	0	0	0	0	0	1	0	0
							0	2	0	0	0	0	0	0	0	0	0	0
					Kribbella	6	0	0	0	0	0	1	0	0	0	1	0	0
							0	0	0	2	0	0	0	0	0	0	0	0
							1	0	0	0	0	0	0	0	0	0	1	0
							1	0	0	0	0	0	0	0	1	0	0	0
							0	0	0	1	0	1	0	0	0	0	0	0
							1	0	0	0	0	0	0	0	0	1	0	0
					Nocardioides	30	0	0	1	0	0	0	0	0	0	1	0	0
							0	0	0	0	1	0	0	0	0	0	1	0
							0	0	0	0	0	1	1	0	0	0	0	0
							1	0	0	0	0	0	0	0	0	0	1	0
							0	2	0	0	0	0	0	0	0	0	0	0
							0	1	0	1	0	0	0	0	0	0	0	0
							0	0	1	0	0	0	0	0	0	0	1	0
							0	0	0	0	0	0	0	0	1	1	0	0
							0	0	0	0	2	0	0	0	0	0	0	0
							0	0	0	0	0	0	0	0	0	2	0	0
							0	0	0	0	0	0	0	0	1	1	0	0
							0	0	1	0	0	0	0	0	0	1	0	0
							0	0	0	0	0	0	0	0	0	2	0	0
							0	0	0	0	2	0	0	0	0	0	0	0
							0	0	0	0	1	0	0	0	0	0	1	0
							0	0	0	0	0	0	0	1	1	0	0	0
							0	0	0	1	1	0	0	0	0	0	0	0
							0	0	0	2	0	0	0	0	0	0	0	0
							0	0	0	0	0	0	2	0	0	0	0	0
							0	0	0	0	1	0	0	0	0	0	0	1
							1	0	0	0	0	0	1	0	0	0	0	0
							2	0	0	0	0	0	0	0	0	0	0	0
							0	0	0	0	1	0	0	0	0	1	0	0
							0	0	0	0	0	0	0	0	2	0	0	0
							1	1	0	0	0	0	0	0	0	0	0	0
							0	0	0	0	0	0	0	0	0	0	2	0
							0	0	1	0	0	0	0	1	0	0	0	0
							0	0	0	0	0	0	0	0	0	1	0	1
							0	0	0	0	0	0	0	0	2	0	0	0
							0	0	0	0	0	0	0	0	2	0	0	0
					Pimelobacter	4	0	0	2	0	0	0	0	0	0	0	0	0
							0	0	0	0	0	0	0	0	0	0	2	0
							0	0	1	1	0	0	0	0	0	0	0	0
							0	0	0	0	0	0	0	0	1	1	0	0
					Thermobifida	1	1	0	1	0	0	0	0	0	0	0	0	0
				Promicromonosporaceae	Cellulosimicrobium	1	0	1	1	0	0	0	0	0	0	0	0	0
					Xylanimicrobium	4	0	0	0	0	1	0	0	0	0	0	1	0
							0	0	0	0	0	0	2	0	0	0	0	0
							0	0	0	0	0	0	0	0	0	0	2	0
							0	0	0	0	0	2	0	0	0	0	0	0
				Propionibacteriaceae	Microlunatus	3	0	0	0	0	0	0	0	0	0	0	0	2
							0	0	0	1	0	1	0	0	0	0	0	0
							0	1	0	0	0	0	0	1	0	0	0	0
					Propionibacterium	1	0	0	0	0	0	1	0	1	0	0	0	0
				Pseudonocardiaceae	Actinomycetospora	4	0	1	0	0	0	0	0	0	0	1	0	0
							0	0	0	0	0	1	1	0	0	0	0	0
							0	0	0	0	0	0	0	1	0	1	0	0
							0	0	0	0	0	0	0	0	0	2	0	0
					Amycolatopsis	11	1	0	1	0	0	0	0	0	0	0	0	0
							0	0	0	0	0	1	0	0	0	1	0	0
							0	0	0	0	1	0	0	0	0	1	0	0
							0	0	0	1	0	1	0	0	0	0	0	0
							0	0	0	1	0	1	0	0	0	0	0	0
							0	0	0	1	0	1	0	0	0	0	0	0
							0	0	0	0	1	0	0	0	0	0	1	0
							0	0	0	0	0	0	0	2	0	0	0	0
							0	0	1	0	0	0	0	0	1	0	0	0
							0	0	0	0	0	0	0	0	0	2	0	0
							0	0	0	2	0	0	0	0	0	0	0	0
					Pseudonocardia	33	0	2	0	0	0	0	0	0	0	0	0	0
							0	0	0	0	0	0	2	0	0	0	0	0
							0	0	0	0	0	0	2	0	0	0	0	0
							0	0	0	0	0	0	0	0	0	2	0	0
							0	0	0	0	0	0	0	0	2	0	0	0
							0	0	0	0	0	0	1	1	0	0	0	0
							0	0	0	0	0	2	0	0	0	0	0	0
							0	2	0	0	0	0	0	0	0	0	0	0
							0	0	0	0	0	0	1	0	0	1	0	0
							0	1	0	0	1	0	0	0	0	0	0	0
							0	0	0	1	1	0	0	0	0	0	0	0
							1	1	0	0	0	0	0	0	0	0	0	0
							0	0	0	0	1	0	0	1	0	0	0	0
							0	0	0	0	1	0	0	0	0	0	0	1
							0	0	0	0	1	0	0	0	0	0	1	0
							0	1	0	0	0	1	0	0	0	0	0	0
							0	0	0	1	0	1	0	0	0	0	0	0
							0	0	0	0	0	2	0	0	0	0	0	0
							0	0	0	0	0	1	0	0	0	0	1	0
							1	0	0	0	0	0	0	0	0	0	0	1
							0	0	0	0	0	0	0	0	1	1	0	0
							0	0	0	0	2	0	0	0	0	0	0	0
							0	2	0	0	0	0	0	0	0	0	0	0
							0	0	1	1	0	0	0	0	0	0	0	0
							0	0	1	0	0	0	0	0	0	0	1	0
							0	0	0	2	0	0	0	0	0	0	0	0
							0	1	1	0	0	0	0	0	0	0	0	0
							0	0	0	1	0	1	0	0	0	0	0	0
							0	0	0	2	0	0	0	0	0	0	0	0
							0	0	0	2	0	0	0	0	0	0	0	0
							0	0	0	0	0	0	0	2	0	0	0	0
							0	0	0	0	2	0	0	0	0	0	0	0
							0	0	0	1	0	1	0	0	0	0	0	0
					Saccharomonospora	3	1	1	0	0	0	0	0	0	0	0	0	0
							0	0	0	0	0	1	0	0	0	0	0	1
							0	0	0	0	0	0	0	0	0	2	0	0
					Saccharopolyspora	7	0	0	0	0	0	0	0	0	0	1	1	0
							1	0	0	0	0	0	0	0	1	0	0	0
							0	0	0	0	0	2	0	0	0	0	0	0
							0	0	0	1	1	0	0	0	0	0	0	0
							0	0	0	0	0	0	0	0	0	1	1	0
							0	1	0	0	0	0	0	0	0	1	0	0
							1	1	0	0	0	0	0	0	0	0	0	0
					Thermobispora	5	0	1	1	0	0	0	0	0	0	0	0	0
							0	0	0	1	1	0	0	0	0	0	0	0
							0	0	0	2	0	0	0	0	0	0	0	0
							0	0	0	0	1	0	0	1	0	0	0	0
							0	0	0	2	0	0	0	0	0	0	0	0
				Sanguibacteraceae	Sanguibacter	1	0	1	0	0	1	0	0	0	0	0	0	0
				Sporichthyaceae	Sporichthya	3	0	0	0	1	1	0	0	0	0	0	0	0
							0	0	0	0	0	0	1	0	1	0	0	0
							0	0	0	0	0	0	0	0	0	2	0	0
				Streptomycetaceae	Streptacidiphilus	3	0	1	0	0	1	0	0	0	0	0	0	0
							0	0	0	2	0	0	0	0	0	0	0	0
							1	0	0	0	0	0	0	1	0	0	0	0
					Streptomyces	134	0	0	0	0	0	0	0	0	2	0	0	0
							0	0	0	0	1	0	0	0	0	0	1	0
							0	0	0	1	0	1	0	0	0	0	0	0
							1	1	0	0	0	0	0	0	0	0	0	0
							0	0	0	0	0	1	0	0	0	1	0	0
							0	0	0	0	0	0	0	0	0	0	1	1
							0	0	0	0	0	0	0	0	0	0	2	0
							0	0	0	0	0	1	0	0	0	0	1	0
							0	0	0	0	0	0	0	1	1	0	0	0
							0	0	0	0	1	0	0	0	0	1	0	0
							0	0	0	0	1	1	0	0	0	0	0	0
							0	2	0	0	0	0	0	0	0	0	0	0
							0	0	0	0	0	1	0	0	0	0	1	0
							0	0	0	0	0	1	1	0	0	0	0	0
							0	1	0	0	0	0	1	0	0	0	0	0
							2	0	0	0	0	0	0	0	0	0	0	0
							0	0	1	1	0	0	0	0	0	0	0	0
							0	1	0	0	0	0	0	0	1	0	0	0
							0	0	0	0	0	0	0	0	1	0	1	0
							0	0	0	0	0	2	0	0	0	0	0	0
							0	0	0	0	0	0	0	0	0	1	0	1
							0	0	0	0	1	0	0	0	0	1	0	0
							0	1	0	0	0	0	0	0	1	0	0	0
							0	0	0	0	0	0	2	0	0	0	0	0
							0	0	0	1	0	0	1	0	0	0	0	0
							0	0	0	0	0	0	0	2	0	0	0	0
							1	0	0	0	0	0	1	0	0	0	0	0
							0	0	2	0	0	0	0	0	0	0	0	0
							0	0	0	2	0	0	0	0	0	0	0	0
							0	0	0	0	0	1	0	0	0	0	0	1
							0	0	0	1	0	1	0	0	0	0	0	0
							0	0	0	0	1	0	0	0	0	0	0	1
							0	0	0	0	1	0	0	0	0	0	1	0
							0	0	0	1	0	0	0	0	0	0	0	1
							0	1	0	0	0	0	0	0	1	0	0	0
							0	0	0	2	0	0	0	0	0	0	0	0
							0	0	2	0	0	0	0	0	0	0	0	0
							0	1	0	0	0	0	0	0	0	0	0	1
							0	0	0	0	0	1	0	0	0	0	1	0
							0	0	0	0	0	0	0	0	0	2	0	0
							0	0	0	0	0	1	0	0	0	1	0	0
							0	0	0	0	0	0	0	0	0	0	2	0
							0	0	0	1	0	0	0	0	0	1	0	0
							0	1	0	0	1	0	0	0	0	0	0	0
							1	0	0	1	0	0	0	0	0	0	0	0
							0	2	0	0	0	0	0	0	0	0	0	0
							1	0	0	0	1	0	0	0	0	0	0	0
							0	2	0	0	0	0	0	0	0	0	0	0
							0	0	1	0	0	1	0	0	0	0	0	0
							0	0	0	0	0	0	0	0	0	0	1	1
							0	2	0	0	0	0	0	0	0	0	0	0
							0	0	0	0	2	0	0	0	0	0	0	0
							0	0	0	1	0	0	0	0	1	0	0	0
							0	0	0	1	0	0	0	0	0	0	0	1
							0	0	0	0	0	0	0	0	0	2	0	0
							0	0	0	0	0	0	1	0	1	0	0	0
							0	0	1	0	1	0	0	0	0	0	0	0
							0	1	0	0	0	0	0	0	1	0	0	0
							0	2	0	0	0	0	0	0	0	0	0	0
							0	0	0	0	0	0	1	0	1	0	0	0
							0	0	1	0	0	0	0	1	0	0	0	0
							0	1	0	0	0	0	0	0	1	0	0	0
							0	0	0	0	0	0	2	0	0	0	0	0
							0	1	1	0	0	0	0	0	0	0	0	0
							0	0	0	0	0	0	0	0	1	1	0	0
							0	0	1	0	0	0	1	0	0	0	0	0
							0	1	0	0	1	0	0	0	0	0	0	0
							1	0	1	0	0	0	0	0	0	0	0	0
							0	0	0	0	0	1	1	0	0	0	0	0
							1	0	0	0	1	0	0	0	0	0	0	0
							0	0	0	2	0	0	0	0	0	0	0	0
							0	0	0	1	0	0	0	0	0	0	0	1
							0	1	0	1	0	0	0	0	0	0	0	0
							0	0	1	0	1	0	0	0	0	0	0	0
							0	0	0	1	0	0	0	0	0	0	0	1
							0	0	0	0	0	1	0	0	0	1	0	0
							1	0	0	0	0	0	0	1	0	0	0	0
							0	0	2	0	0	0	0	0	0	0	0	0
							0	0	0	0	1	1	0	0	0	0	0	0
							0	0	1	0	0	0	0	1	0	0	0	0
							0	0	0	0	1	0	0	0	0	0	0	1
							0	2	0	0	0	0	0	0	0	0	0	0
							0	0	0	0	0	1	0	0	0	1	0	0
							0	1	0	0	0	0	0	1	0	0	0	0
							0	0	0	0	0	0	0	0	0	0	1	1
							0	0	0	1	1	0	0	0	0	0	0	0
							0	0	0	0	0	0	1	1	0	0	0	0
							2	0	0	0	0	0	0	0	0	0	0	0
							0	0	0	0	0	0	0	0	2	0	0	0
							1	0	0	0	1	0	0	0	0	0	0	0
							0	0	0	0	0	0	1	0	1	0	0	0
							0	0	0	0	0	0	2	0	0	0	0	0
							0	0	1	0	0	0	0	0	1	0	0	0
							0	1	0	0	0	1	0	0	0	0	0	0
							0	0	1	0	0	0	0	0	1	0	0	0
							0	0	0	0	0	0	0	0	0	0	1	1
							0	0	0	1	0	0	0	0	0	1	0	0
							0	0	0	0	0	0	2	0	0	0	0	0
							0	0	0	0	0	0	0	0	2	0	0	0
							0	0	1	0	0	0	0	1	0	0	0	0
							0	0	1	0	0	0	0	0	1	0	0	0
							1	0	0	0	0	0	0	0	1	0	0	0
							1	1	0	0	0	0	0	0	0	0	0	0
							0	0	0	0	0	1	0	0	0	1	0	0
							0	0	0	0	0	0	0	1	1	0	0	0
							0	0	0	0	0	0	0	0	0	0	2	0
							1	0	0	0	0	0	0	0	0	0	1	0
							1	0	1	0	0	0	0	0	0	0	0	0
							0	0	1	0	0	0	0	1	0	0	0	0
							0	1	1	0	0	0	0	0	0	0	0	0
							0	0	0	0	0	0	2	0	0	0	0	0
							0	0	1	0	0	0	0	0	1	0	0	0
							0	0	0	1	1	0	0	0	0	0	0	0
							1	0	0	0	0	0	0	1	0	0	0	0
							0	0	0	0	0	0	0	0	0	1	0	1
							1	0	0	1	0	0	0	0	0	0	0	0
							0	0	0	1	0	0	1	0	0	0	0	0
							0	0	1	0	0	0	0	1	0	0	0	0
							0	0	0	0	0	0	0	0	0	1	1	0
							1	1	0	0	0	0	0	0	0	0	0	0
							0	1	0	0	1	0	0	0	0	0	0	0
							0	0	0	0	0	0	0	2	0	0	0	0
							0	0	0	0	0	0	2	0	0	0	0	0
							0	2	0	0	0	0	0	0	0	0	0	0
							0	0	0	0	0	0	2	0	0	0	0	0
							0	0	0	0	0	0	1	1	0	0	0	0
							0	0	0	0	0	0	0	2	0	0	0	0
							0	2	0	0	0	0	0	0	0	0	0	0
							0	0	0	0	0	0	0	1	1	0	0	0
							0	0	0	0	0	0	0	1	1	0	0	0
							0	0	0	0	0	0	0	0	2	0	0	0
							0	0	0	1	0	0	0	1	0	0	0	0
							0	0	0	0	0	1	0	0	0	1	0	0
							0	0	0	1	0	1	0	0	0	0	0	0
				Streptosporangiaceae	Nonomuraea	9	0	0	0	1	0	0	0	0	0	1	0	0
							0	0	0	0	0	0	1	0	0	0	1	0
							0	0	0	0	0	1	0	0	0	1	0	0
							0	0	0	0	0	0	0	0	0	2	0	0
							0	2	0	0	0	0	0	0	0	0	0	0
							0	0	0	1	0	0	1	0	0	0	0	0
							0	0	0	0	1	0	0	0	0	0	1	0
							0	0	0	0	0	0	0	0	0	0	1	1
							0	0	0	0	0	0	1	1	0	0	0	0
					Sphaerisporangium	3	0	2	0	0	0	0	0	0	0	0	0	0
							0	1	0	1	0	0	0	0	0	0	0	0
							1	0	0	0	0	0	0	1	0	0	0	0
					Streptosporangium	6	1	0	0	0	0	0	1	0	0	0	0	0
							0	0	0	1	0	0	1	0	0	0	0	0
							0	2	0	0	0	0	0	0	0	0	0	0
							0	0	2	0	0	0	0	0	0	0	0	0
							1	0	0	0	1	0	0	0	0	0	0	0
							0	1	0	0	0	1	0	0	0	0	0	0
				Thermomonosporaceae	Actinoallomurus	4	0	0	0	2	0	0	0	0	0	0	0	0
							0	0	0	0	0	0	1	0	0	0	0	1
							0	0	0	1	0	0	0	0	0	1	0	0
							0	0	0	2	0	0	0	0	0	0	0	0
					Actinocorallia	6	0	0	0	0	0	0	0	0	2	0	0	0
							0	0	0	0	0	0	1	0	0	0	0	1
							0	0	0	0	0	0	0	0	2	0	0	0
							0	0	0	0	0	0	0	0	0	0	0	2
							0	0	0	1	0	0	0	0	0	0	1	0
							0	0	0	0	1	0	0	0	0	0	0	1
					Actinomadura	15	2	0	0	0	0	0	0	0	0	0	0	0
							1	0	0	0	0	0	0	1	0	0	0	0
							0	0	0	0	0	0	0	1	0	0	0	1
							0	0	0	1	0	0	0	1	0	0	0	0
							2	0	0	0	0	0	0	0	0	0	0	0
							0	0	0	0	0	1	0	0	1	0	0	0
							0	0	0	1	0	0	0	0	0	1	0	0
							0	0	0	0	0	0	0	0	0	0	0	2
							0	0	0	0	2	0	0	0	0	0	0	0
							0	0	0	1	0	1	0	0	0	0	0	0
							0	0	2	0	0	0	0	0	0	0	0	0
							0	1	1	0	0	0	0	0	0	0	0	0
							0	1	0	0	1	0	0	0	0	0	0	0
							0	1	0	0	0	0	0	0	1	0	0	0
							1	1	0	0	0	0	0	0	0	0	0	0
				Tsukamurellaceae	Tsukamurella	1	0	1	0	0	0	0	1	0	0	0	0	0
		Rubrobacteria	Rubrobacterales	Rubrobacteraceae	Rubrobacter	3	0	0	0	0	1	1	0	0	0	0	0	0
							0	0	0	0	0	1	0	0	0	1	0	0
							0	1	0	0	1	0	0	0	0	0	0	0
		Thermoleophilia	Solirubrobacterales	Conexibacteraceae	Conexibacter	3	0	0	0	1	1	0	0	0	0	0	0	0
							0	0	0	0	2	0	0	0	0	0	0	0
							0	1	0	0	0	0	0	0	0	1	0	0
				Patulibacteraceae	Patulibacter	2	0	2	0	0	0	0	0	0	0	0	0	0
							0	0	0	0	0	1	0	0	1	0	0	0
				Solirubrobacteraceae	Solirubrobacter	1	0	1	0	0	0	0	0	0	0	1	0	0
	Armatimonadetes	[Fimbriimonadia]	[Fimbriimonadales]	[Fimbriimonadaceae]	Fimbriimonas	38	0	2	0	0	0	0	0	0	0	0	0	0
							0	0	0	0	0	0	1	0	1	0	0	0
							0	0	0	0	1	0	0	0	0	0	0	1
							1	1	0	0	0	0	0	0	0	0	0	0
							0	0	0	1	0	0	0	0	0	1	0	0
							0	1	0	0	0	0	0	0	1	0	0	0
							0	0	0	0	0	0	0	0	0	0	0	2
							2	0	0	0	0	0	0	0	0	0	0	0
							1	1	0	0	0	0	0	0	0	0	0	0
							0	0	1	0	0	0	1	0	0	0	0	0
							1	0	1	0	0	0	0	0	0	0	0	0
							0	0	2	0	0	0	0	0	0	0	0	0
							0	0	0	0	0	0	0	0	1	0	1	0
							0	1	0	0	0	0	0	0	1	0	0	0
							0	0	0	0	2	0	0	0	0	0	0	0
							0	0	0	0	0	0	0	0	1	1	0	0
							1	0	0	0	0	0	1	0	0	0	0	0
							0	0	0	0	0	0	0	0	1	1	0	0
							0	0	0	0	0	0	0	0	0	2	0	0
							0	0	0	0	0	0	0	2	0	0	0	0
							0	2	0	0	0	0	0	0	0	0	0	0
							0	0	0	0	0	0	0	0	0	1	1	0
							0	0	0	1	0	1	0	0	0	0	0	0
							0	0	0	0	0	0	0	0	0	0	1	1
							0	0	0	1	0	0	0	0	0	0	0	1
							0	0	0	1	0	1	0	0	0	0	0	0
							0	0	0	0	0	0	0	0	0	2	0	0
							0	0	0	1	0	1	0	0	0	0	0	0
							0	1	0	0	0	0	1	0	0	0	0	0
							0	0	0	0	0	1	0	0	0	1	0	0
							0	0	1	0	0	0	0	0	1	0	0	0
							0	0	0	0	0	0	0	0	0	0	1	1
							0	0	0	0	1	0	0	0	0	0	0	1
							1	0	0	0	0	0	0	0	1	0	0	0
							0	0	1	0	0	0	0	0	0	1	0	0
							1	1	0	0	0	0	0	0	0	0	0	0
							1	1	0	0	0	0	0	0	0	0	0	0
							0	0	1	0	0	0	0	0	1	0	0	0
		Chthonomonadetes	Chthonomonadales	Chthonomonadaceae	Chthonomonas	2	0	0	2	0	0	0	0	0	0	0	0	0
		Chthonomonadetes					0	0	0	0	0	0	0	0	2	0	0	0
	Bacteroidetes	[Rhodothermi]	[Rhodothermales]	Rhodothermaceae	Rubricoccus	1	0	0	0	0	1	0	1	0	0	0	0	0
		[Saprospirae]	[Saprospirales]	Chitinophagaceae	Chitinophaga	28	0	0	0	0	0	0	1	0	1	0	0	0
							0	0	0	0	0	0	0	0	1	0	1	0
							0	0	0	0	0	0	0	0	0	0	0	2
							0	0	0	0	0	0	1	0	1	0	0	0
							1	0	0	0	1	0	0	0	0	0	0	0
							1	1	0	0	0	0	0	0	0	0	0	0
							0	2	0	0	0	0	0	0	0	0	0	0
							0	0	0	0	0	0	1	0	1	0	0	0
							0	0	0	0	0	1	1	0	0	0	0	0
							0	0	0	0	0	0	0	1	1	0	0	0
							0	1	0	0	0	0	0	0	1	0	0	0
							0	0	0	0	1	0	0	0	0	1	0	0
							0	2	0	0	0	0	0	0	0	0	0	0
							1	0	0	0	0	0	1	0	0	0	0	0
							0	0	0	1	0	0	0	0	0	0	0	1
							0	0	0	0	1	0	0	0	0	1	0	0
							0	0	0	0	0	1	0	0	0	0	1	0
							0	0	0	0	0	0	0	2	0	0	0	0
							0	1	0	1	0	0	0	0	0	0	0	0
							0	0	0	0	0	1	0	0	1	0	0	0
							0	0	0	0	0	0	0	0	1	0	0	1
							0	0	0	1	0	0	0	1	0	0	0	0
							0	0	0	1	0	0	0	0	0	1	0	0
							0	0	0	0	0	0	1	0	1	0	0	0
							0	1	0	0	1	0	0	0	0	0	0	0
							0	0	0	0	0	0	0	0	0	1	1	0
							0	0	0	0	0	0	1	0	0	1	0	0
							0	0	0	0	0	0	0	0	0	1	1	0
					Flavihumibacter	4	0	0	0	1	0	1	0	0	0	0	0	0
							0	0	2	0	0	0	0	0	0	0	0	0
							0	0	0	1	0	1	0	0	0	0	0	0
							0	0	0	0	0	0	0	0	0	0	2	0
					Flavisolibacter	103	0	0	1	0	0	0	0	0	0	0	0	1
							1	1	0	0	0	0	0	0	0	0	0	0
							0	0	0	1	0	0	0	0	0	0	0	1
							0	0	0	0	0	0	0	0	2	0	0	0
							0	0	0	0	0	0	0	0	2	0	0	0
							0	1	0	0	0	0	0	0	1	0	0	0
							0	0	0	0	0	0	0	0	2	0	0	0
							0	0	1	0	0	0	0	0	1	0	0	0
							0	0	2	0	0	0	0	0	0	0	0	0
							0	0	1	0	0	0	0	0	1	0	0	0
							0	0	0	0	0	0	0	0	2	0	0	0
							0	0	2	0	0	0	0	0	0	0	0	0
							0	0	0	0	0	0	0	0	2	0	0	0
							0	1	0	0	0	0	0	0	1	0	0	0
							0	0	1	0	0	0	0	0	1	0	0	0
							0	0	1	0	0	0	0	0	1	0	0	0
							0	0	0	0	0	0	0	0	2	0	0	0
							0	0	0	0	0	0	0	0	0	2	0	0
							0	0	0	0	0	0	0	0	0	0	1	1
							0	0	0	0	1	0	0	1	0	0	0	0
							0	0	0	0	1	0	0	0	0	0	0	1
							0	0	0	0	0	0	0	0	0	1	1	0
							0	0	0	0	0	0	0	0	0	0	0	2
							0	0	0	0	0	0	0	0	0	1	0	1
							1	0	0	0	0	1	0	0	0	0	0	0
							0	1	0	0	1	0	0	0	0	0	0	0
							0	0	0	0	0	1	0	0	1	0	0	0
							0	0	0	0	0	0	1	0	0	0	0	1
							0	0	0	0	0	0	0	0	0	0	0	2
							0	0	0	1	0	1	0	0	0	0	0	0
							0	1	0	0	0	0	0	0	1	0	0	0
							0	1	0	0	0	0	1	0	0	0	0	0
							0	0	0	0	0	2	0	0	0	0	0	0
							0	1	0	0	0	0	1	0	0	0	0	0
							0	0	0	0	0	1	0	0	0	0	1	0
							0	2	0	0	0	0	0	0	0	0	0	0
							0	1	0	0	0	0	1	0	0	0	0	0
							0	1	0	0	0	0	1	0	0	0	0	0
							0	0	0	0	0	2	0	0	0	0	0	0
							0	1	0	0	0	0	0	0	0	1	0	0
							0	0	0	0	0	0	0	1	1	0	0	0
							0	1	0	0	0	0	0	0	0	0	0	1
							0	0	0	2	0	0	0	0	0	0	0	0
							0	0	0	1	0	1	0	0	0	0	0	0
							0	0	0	2	0	0	0	0	0	0	0	0
							0	2	0	0	0	0	0	0	0	0	0	0
							0	0	0	0	0	0	0	0	0	2	0	0
							0	0	0	0	0	0	1	0	0	1	0	0
							0	1	0	0	1	0	0	0	0	0	0	0
							0	1	0	0	0	0	0	0	0	1	0	0
							0	0	0	0	0	0	0	0	0	2	0	0
							0	0	0	0	0	1	0	0	0	0	1	0
							0	0	0	1	0	0	0	0	0	0	0	1
							0	0	0	0	0	0	1	1	0	0	0	0
							0	2	0	0	0	0	0	0	0	0	0	0
							0	0	0	0	0	1	0	0	0	0	1	0
							0	0	0	0	0	1	0	0	0	0	1	0
							0	0	0	0	1	0	0	0	0	0	0	1
							0	0	0	0	0	0	0	0	0	0	0	2
							0	0	0	0	0	1	0	0	0	0	1	0
							0	0	2	0	0	0	0	0	0	0	0	0
							0	0	0	0	0	1	0	0	0	1	0	0
							0	0	0	0	0	0	0	2	0	0	0	0
							0	0	2	0	0	0	0	0	0	0	0	0
							0	1	0	0	0	0	0	0	0	0	0	1
							0	0	0	0	0	0	0	0	0	2	0	0
							0	2	0	0	0	0	0	0	0	0	0	0
							0	0	0	1	1	0	0	0	0	0	0	0
							0	0	0	0	0	0	0	2	0	0	0	0
							0	1	1	0	0	0	0	0	0	0	0	0
							0	2	0	0	0	0	0	0	0	0	0	0
							0	0	0	0	0	0	0	1	1	0	0	0
							0	0	0	0	0	0	2	0	0	0	0	0
							0	0	0	0	0	0	2	0	0	0	0	0
							0	0	0	0	0	0	0	0	0	0	2	0
							0	0	0	0	0	0	0	0	0	0	1	1
							0	0	0	0	0	2	0	0	0	0	0	0
							0	0	0	0	0	1	0	0	0	0	1	0
							0	0	0	0	0	0	0	0	0	0	1	1
							0	0	0	0	1	0	0	0	0	0	0	1
							0	0	1	0	0	1	0	0	0	0	0	0
							0	0	2	0	0	0	0	0	0	0	0	0
							0	0	0	0	0	0	0	0	0	0	2	0
							2	0	0	0	0	0	0	0	0	0	0	0
							0	0	0	0	0	0	0	0	0	0	0	2
							0	0	0	0	0	1	0	0	0	0	1	0
							0	0	0	0	1	0	0	0	0	0	1	0
							0	0	0	0	0	0	0	0	0	2	0	0
							0	0	1	0	0	0	0	0	1	0	0	0
							0	1	0	0	0	0	0	0	1	0	0	0
							0	0	0	0	0	0	0	0	0	0	0	2
							0	0	0	0	1	0	0	0	0	0	0	1
							0	0	0	1	0	1	0	0	0	0	0	0
							0	0	0	0	0	1	0	0	0	1	0	0
							0	1	0	0	0	0	1	0	0	0	0	0
							0	0	0	0	0	0	1	0	0	0	1	0
							0	0	0	0	0	0	0	0	0	0	1	1
							0	0	1	0	0	0	1	0	0	0	0	0
							0	0	0	0	0	1	0	0	0	1	0	0
							0	0	0	0	0	1	1	0	0	0	0	0
							0	0	1	0	0	0	0	1	0	0	0	0
							0	0	0	1	0	0	0	0	0	1	0	0
							0	0	0	0	0	0	0	0	0	0	0	2
					Niabella	2	0	1	0	0	0	0	1	0	0	0	0	0
							1	0	0	0	0	0	1	0	0	0	0	0
					Niastella	8	0	0	0	1	0	0	0	0	0	0	1	0
							0	0	0	0	0	0	0	0	2	0	0	0
							0	0	0	0	0	2	0	0	0	0	0	0
							0	0	0	1	0	0	1	0	0	0	0	0
							1	0	0	0	0	0	1	0	0	0	0	0
							0	0	0	0	2	0	0	0	0	0	0	0
							0	0	0	0	0	0	0	0	0	0	1	1
							0	0	2	0	0	0	0	0	0	0	0	0
					Sediminibacterium	5	0	0	0	0	0	0	0	0	2	0	0	0
							0	0	0	1	1	0	0	0	0	0	0	0
							0	0	2	0	0	0	0	0	0	0	0	0
							0	2	0	0	0	0	0	0	0	0	0	0
							1	0	0	0	0	0	0	0	1	0	0	0
					Segetibacter	23	0	0	0	0	0	0	0	0	0	2	0	0
							0	0	0	0	0	0	1	0	1	0	0	0
							0	1	0	0	0	0	0	1	0	0	0	0
							0	1	0	0	0	0	0	0	0	1	0	0
							0	0	0	0	0	1	1	0	0	0	0	0
							0	0	0	0	0	0	2	0	0	0	0	0
							0	0	0	0	1	0	0	0	0	0	0	1
							0	0	0	1	0	0	0	0	0	1	0	0
							0	1	0	0	0	0	0	0	1	0	0	0
							0	0	0	0	0	0	0	0	0	1	0	1
							0	0	0	0	0	0	2	0	0	0	0	0
							0	0	0	1	0	0	0	0	0	0	1	0
							0	0	0	0	0	0	0	0	0	2	0	0
							0	0	0	0	0	1	0	0	0	1	0	0
							0	0	0	1	0	1	0	0	0	0	0	0
							0	0	0	1	1	0	0	0	0	0	0	0
							0	0	0	0	1	0	0	0	0	0	0	1
							0	0	0	2	0	0	0	0	0	0	0	0
							0	2	0	0	0	0	0	0	0	0	0	0
							0	0	0	0	0	0	0	1	1	0	0	0
							0	0	0	0	0	1	0	0	0	1	0	0
							0	0	0	1	0	0	0	0	1	0	0	0
							0	0	0	0	0	0	1	0	0	1	0	0
		Cytophagia	Cytophagales	[Amoebophilaceae]	Candidatus Amoebophilus	5	0	1	1	0	0	0	0	0	0	0	0	0
							0	0	0	0	0	0	1	0	1	0	0	0
							0	0	1	0	0	0	0	1	0	0	0	0
							0	0	0	0	0	0	0	0	0	0	0	2
							0	0	1	0	0	0	0	1	0	0	0	0
				Cytophagaceae	Adhaeribacter	19	0	0	0	0	0	0	0	2	0	0	0	0
							0	0	0	0	0	0	0	0	1	0	0	1
							0	0	0	1	0	0	0	0	0	1	0	0
							0	1	1	0	0	0	0	0	0	0	0	0
							0	0	0	0	0	0	0	0	2	0	0	0
							1	1	0	0	0	0	0	0	0	0	0	0
							0	1	0	0	0	0	1	0	0	0	0	0
							0	1	0	0	0	0	0	0	0	0	1	0
							0	1	0	0	0	0	1	0	0	0	0	0
							0	2	0	0	0	0	0	0	0	0	0	0
							0	0	0	0	0	0	1	0	1	0	0	0
							0	0	1	0	0	0	0	0	1	0	0	0
							1	0	0	0	0	0	0	0	0	1	0	0
							1	0	0	0	0	0	0	0	1	0	0	0
							0	1	0	0	0	0	0	0	1	0	0	0
							1	0	0	0	0	0	0	0	0	0	0	1
							0	0	1	0	0	0	0	0	1	0	0	0
							0	1	0	0	0	0	0	0	0	1	0	0
							0	0	0	0	0	0	0	1	0	1	0	0
					Dyadobacter	12	0	0	0	0	2	0	0	0	0	0	0	0
							0	0	0	0	0	1	0	0	0	1	0	0
							1	0	0	0	0	0	0	0	0	1	0	0
							0	0	0	0	1	0	1	0	0	0	0	0
							0	1	0	1	0	0	0	0	0	0	0	0
							0	0	0	0	0	0	0	0	0	0	1	1
							0	2	0	0	0	0	0	0	0	0	0	0
							0	0	0	1	0	0	0	0	0	0	0	1
							0	0	0	0	0	0	0	0	0	0	0	2
							0	0	0	0	0	0	2	0	0	0	0	0
							0	0	0	2	0	0	0	0	0	0	0	0
							0	0	0	0	0	0	0	0	0	1	0	1
					Emticicia	1	0	0	0	1	0	0	0	0	0	0	1	0
					Hymenobacter	13	1	0	0	1	0	0	0	0	0	0	0	0
							0	0	0	0	0	0	0	0	0	1	0	1
							0	0	0	0	0	0	1	1	0	0	0	0
							1	0	1	0	0	0	0	0	0	0	0	0
							0	0	0	0	0	1	0	0	0	1	0	0
							0	1	0	0	0	0	0	0	1	0	0	0
							0	0	0	0	0	0	1	0	0	0	1	0
							0	0	0	0	0	0	2	0	0	0	0	0
							0	0	0	1	0	0	0	0	0	1	0	0
							1	1	0	0	0	0	0	0	0	0	0	0
							0	0	0	0	0	0	2	0	0	0	0	0
							0	0	0	0	0	0	0	0	2	0	0	0
							0	0	0	0	0	0	0	2	0	0	0	0
					Larkinella	2	0	0	1	0	0	0	1	0	0	0	0	0
							0	0	1	0	1	0	0	0	0	0	0	0
					Leadbetterella	1	2	0	0	0	0	0	0	0	0	0	0	0
					Pontibacter	11	0	0	2	0	0	0	0	0	0	0	0	0
							1	1	0	0	0	0	0	0	0	0	0	0
							0	0	1	0	0	0	1	0	0	0	0	0
							0	0	0	0	0	0	0	2	0	0	0	0
							0	0	0	0	2	0	0	0	0	0	0	0
							0	1	0	0	0	0	0	1	0	0	0	0
							0	0	1	0	0	0	0	1	0	0	0	0
							0	0	1	0	0	0	0	1	0	0	0	0
							0	2	0	0	0	0	0	0	0	0	0	0
							0	0	0	2	0	0	0	0	0	0	0	0
							0	0	0	0	0	0	0	0	2	0	0	0
					Rhodocytophaga	6	0	0	0	0	0	0	0	0	0	1	0	1
							0	2	0	0	0	0	0	0	0	0	0	0
							0	0	0	0	1	0	0	0	0	1	0	0
							0	0	0	0	0	0	0	0	2	0	0	0
							0	1	0	0	0	0	0	0	0	1	0	0
							0	0	0	1	0	1	0	0	0	0	0	0
					Rudanella	2	0	1	0	0	0	0	0	1	0	0	0	0
							0	0	0	0	0	0	0	0	1	0	0	1
					Spirosoma	2	0	0	0	0	0	1	0	0	0	0	0	1
							0	0	0	1	0	0	1	0	0	0	0	0
					Sporocytophaga	19	1	1	0	0	0	0	0	0	0	0	0	0
							0	0	0	0	0	0	0	0	1	0	0	1
							0	0	0	0	0	0	0	0	0	0	2	0
							0	1	0	0	0	0	0	1	0	0	0	0
							0	0	0	0	0	0	0	0	0	0	0	2
							0	0	0	0	0	2	0	0	0	0	0	0
							0	0	0	0	0	2	0	0	0	0	0	0
							2	0	0	0	0	0	0	0	0	0	0	0
							0	0	0	0	0	0	0	2	0	0	0	0
							0	1	0	1	0	0	0	0	0	0	0	0
							0	2	0	0	0	0	0	0	0	0	0	0
							0	0	0	0	0	0	0	0	0	0	1	1
							0	0	0	0	1	0	0	0	0	1	0	0
							0	0	0	0	0	1	0	0	0	0	1	0
							0	0	0	0	0	0	0	0	0	1	1	0
							0	1	0	0	0	0	0	0	0	0	1	0
							0	0	1	0	0	0	0	0	1	0	0	0
							0	0	0	0	0	0	0	0	0	0	0	2
							0	0	0	0	1	0	0	0	0	0	0	1
		Flavobacteriia	Flavobacteriales	[Weeksellaceae]	Chryseobacterium	15	0	0	0	0	0	0	0	2	0	0	0	0
							0	0	0	0	0	0	0	0	0	1	0	1
							0	0	0	0	0	0	0	0	0	2	0	0
							0	0	0	1	0	0	0	0	0	1	0	0
							0	0	1	0	0	0	1	0	0	0	0	0
							0	1	0	0	1	0	0	0	0	0	0	0
							0	0	0	0	1	1	0	0	0	0	0	0
							0	0	0	0	0	0	0	0	0	2	0	0
							0	0	0	0	0	0	0	0	2	0	0	0
							0	0	0	0	0	1	0	0	0	1	0	0
							0	0	1	0	0	0	0	0	0	0	1	0
							0	0	1	0	0	0	0	0	0	0	1	0
							0	0	0	1	1	0	0	0	0	0	0	0
							0	1	0	1	0	0	0	0	0	0	0	0
							0	0	0	0	1	1	0	0	0	0	0	0
					Elizabethkingia	1	0	0	0	0	0	1	0	0	0	1	0	0
				Cryomorphaceae	Fluviicola	7	0	2	0	0	0	0	0	0	0	0	0	0
							0	0	0	0	0	1	0	0	1	0	0	0
							0	0	0	0	0	0	0	0	0	1	0	1
							0	0	0	0	0	0	0	0	1	0	1	0
							0	1	0	0	1	0	0	0	0	0	0	0
							1	0	0	0	0	0	0	0	0	0	1	0
							0	0	1	0	0	0	0	0	0	1	0	0
				Flavobacteriaceae	Flavobacterium	57	0	0	1	0	0	0	0	0	0	1	0	0
							0	0	0	1	1	0	0	0	0	0	0	0
							0	0	1	0	0	0	0	0	0	1	0	0
							0	1	0	0	0	0	0	0	0	0	1	0
							0	0	2	0	0	0	0	0	0	0	0	0
							0	0	0	0	0	0	0	0	0	1	0	1
							0	2	0	0	0	0	0	0	0	0	0	0
							0	0	0	0	1	0	0	0	1	0	0	0
							0	2	0	0	0	0	0	0	0	0	0	0
							0	1	0	0	1	0	0	0	0	0	0	0
							0	2	0	0	0	0	0	0	0	0	0	0
							0	0	0	0	0	0	0	1	1	0	0	0
							0	0	0	0	0	0	0	0	0	1	1	0
							2	0	0	0	0	0	0	0	0	0	0	0
							0	1	0	0	1	0	0	0	0	0	0	0
							0	0	2	0	0	0	0	0	0	0	0	0
							0	0	2	0	0	0	0	0	0	0	0	0
							0	0	0	1	0	1	0	0	0	0	0	0
							0	0	1	0	0	0	0	0	1	0	0	0
							1	0	0	0	0	0	0	0	0	0	0	1
							1	1	0	0	0	0	0	0	0	0	0	0
							0	0	0	0	0	0	0	0	0	1	1	0
							1	0	0	0	0	0	0	0	0	1	0	0
							0	0	0	1	1	0	0	0	0	0	0	0
							0	0	1	0	0	1	0	0	0	0	0	0
							0	0	0	0	2	0	0	0	0	0	0	0
							0	0	0	0	0	0	0	0	0	2	0	0
							0	0	0	1	1	0	0	0	0	0	0	0
							0	0	0	0	0	2	0	0	0	0	0	0
							0	0	0	0	1	1	0	0	0	0	0	0
							0	0	0	0	0	2	0	0	0	0	0	0
							0	0	0	0	0	0	0	2	0	0	0	0
							2	0	0	0	0	0	0	0	0	0	0	0
							0	0	0	2	0	0	0	0	0	0	0	0
							0	0	0	0	0	0	0	0	0	1	0	1
							0	0	0	0	2	0	0	0	0	0	0	0
							0	0	0	0	0	0	0	0	0	1	0	1
							0	0	0	0	1	1	0	0	0	0	0	0
							0	0	0	1	0	0	0	0	0	1	0	0
							0	0	0	0	0	0	0	0	0	1	0	1
							0	0	0	0	0	1	0	0	0	1	0	0
							0	2	0	0	0	0	0	0	0	0	0	0
							0	0	0	0	0	1	0	0	0	0	0	1
							0	1	0	0	0	0	0	1	0	0	0	0
							0	0	0	1	0	1	0	0	0	0	0	0
							0	0	0	0	2	0	0	0	0	0	0	0
							0	0	1	1	0	0	0	0	0	0	0	0
							0	1	0	1	0	0	0	0	0	0	0	0
							0	0	0	0	0	2	0	0	0	0	0	0
							0	0	0	0	1	0	0	0	0	1	0	0
							0	1	0	0	1	0	0	0	0	0	0	0
							0	2	0	0	0	0	0	0	0	0	0	0
							0	0	0	0	0	1	0	0	0	1	0	0
							0	0	0	0	0	0	0	0	0	2	0	0
							0	2	0	0	0	0	0	0	0	0	0	0
							0	0	0	1	0	0	0	0	0	1	0	0
							0	0	0	0	0	0	1	0	1	0	0	0
		Sphingobacteriia	Sphingobacteriales	Sphingobacteriaceae	Olivibacter	2	0	0	2	0	0	0	0	0	0	0	0	0
							0	0	0	0	0	1	0	0	0	1	0	0
					Parapedobacter	25	0	0	0	1	0	0	0	0	0	1	0	0
							0	0	0	1	0	0	0	0	0	0	1	0
							0	0	0	0	0	0	0	0	0	0	0	2
							0	1	0	0	0	0	0	0	0	1	0	0
							0	0	0	0	0	1	0	0	0	0	1	0
							0	0	0	0	1	1	0	0	0	0	0	0
							0	0	0	0	0	0	1	1	0	0	0	0
							0	1	0	0	0	0	0	1	0	0	0	0
							0	0	0	0	2	0	0	0	0	0	0	0
							0	0	0	0	0	0	0	0	0	2	0	0
							0	0	0	0	0	0	1	1	0	0	0	0
							0	0	0	2	0	0	0	0	0	0	0	0
							0	1	0	0	0	0	1	0	0	0	0	0
							0	0	0	0	0	0	2	0	0	0	0	0
							0	0	0	1	0	1	0	0	0	0	0	0
							0	0	0	0	0	2	0	0	0	0	0	0
							0	0	0	0	0	0	0	0	0	1	0	1
							0	0	0	1	0	0	0	0	0	0	1	0
							0	0	0	1	0	1	0	0	0	0	0	0
							0	0	0	0	1	0	0	0	0	0	1	0
							0	0	0	0	0	1	0	0	0	1	0	0
							0	0	0	0	0	0	0	0	0	1	0	1
							0	0	0	0	2	0	0	0	0	0	0	0
							0	0	0	0	0	0	0	0	0	1	1	0
							0	0	0	1	0	0	0	0	0	1	0	0
					Solitalea	1	0	0	0	2	0	0	0	0	0	0	0	0
					Sphingobacterium	8	0	0	0	1	0	0	1	0	0	0	0	0
							0	0	0	0	0	0	0	1	0	1	0	0
							0	0	0	1	0	0	0	0	0	0	1	0
							0	0	0	0	1	0	0	0	0	1	0	0
							0	0	0	1	0	0	0	0	0	0	0	1
							0	0	0	0	0	0	0	0	0	2	0	0
							0	0	0	2	0	0	0	0	0	0	0	0
							0	0	0	0	1	0	0	0	0	1	0	0
	Chlamydiae	Chlamydiia	Chlamydiales	Parachlamydiaceae	Candidatus Protochlamydia	12	0	0	0	0	0	0	0	0	0	1	1	0
							0	0	0	1	0	1	0	0	0	0	0	0
							0	0	0	0	0	0	0	0	0	1	1	0
							0	0	0	0	0	0	0	0	0	0	2	0
							0	0	0	0	0	0	1	0	0	0	0	1
							0	1	0	0	0	1	0	0	0	0	0	0
							0	0	0	0	0	0	0	0	0	0	1	1
							0	0	0	0	0	0	1	0	0	0	0	1
							1	0	0	0	0	0	1	0	0	0	0	0
							0	0	0	0	0	0	0	0	0	2	0	0
							0	0	2	0	0	0	0	0	0	0	0	0
							0	0	1	0	0	1	0	0	0	0	0	0
					Parachlamydia	15	0	1	0	0	0	0	0	1	0	0	0	0
							0	0	0	0	0	0	3	0	0	0	0	0
							2	0	0	0	0	0	0	1	0	0	0	0
							0	0	0	0	0	0	3	0	0	0	0	0
							0	0	0	1	0	0	0	0	0	1	0	1
							0	0	0	1	0	2	0	0	0	0	0	0
							0	0	0	1	1	1	0	0	0	0	0	0
							0	0	0	0	0	0	3	0	0	0	0	0
							0	0	0	0	0	0	2	0	0	0	0	1
							1	0	0	0	0	0	0	1	0	1	0	0
							1	0	0	0	0	0	0	1	0	0	0	1
							0	0	0	0	2	0	0	1	0	0	0	0
							0	0	0	0	0	0	2	0	0	0	1	0
							0	0	0	0	0	0	1	2	0	0	0	0
							0	0	1	0	1	0	0	0	1	0	0	0
				Rhabdochlamydiaceae	Candidatus Rhabdochlamydia	13	0	0	0	0	0	0	0	3	0	0	0	0
							0	0	1	0	0	0	1	1	0	0	0	0
							1	0	0	0	0	0	0	0	1	0	0	1
							0	0	0	0	0	0	0	3	0	0	0	0
							0	0	0	1	0	0	0	0	0	0	2	0
							0	0	0	0	0	0	0	1	2	0	0	0
							0	0	0	0	0	0	0	0	0	1	1	1
							0	0	0	0	0	0	0	0	0	1	2	0
							0	0	0	0	0	0	1	1	1	0	0	0
							0	1	0	0	0	0	1	0	1	0	0	0
							1	0	2	0	0	0	0	0	0	0	0	0
							1	0	1	0	0	0	0	0	0	0	0	1
							0	0	0	1	0	1	0	0	0	0	1	0
	Chloroflexi	Anaerolineae	Anaerolineales	Anaerolinaceae	Anaerolinea	2	0	0	0	0	0	1	0	0	0	2	0	0
							0	0	0	0	1	1	0	0	0	0	1	0
			Ardenscatenales	Ardenscatenaceae	Ardenscatena	10	0	0	0	2	1	0	0	0	0	0	0	0
							0	0	0	2	0	0	0	0	0	0	0	1
							0	0	1	1	0	1	0	0	0	0	0	0
							0	0	0	2	0	1	0	0	0	0	0	0
							0	0	0	0	1	0	0	0	0	1	0	1
							1	1	1	0	0	0	0	0	0	0	0	0
							0	1	0	0	0	0	0	0	1	1	0	0
							1	0	0	1	0	0	0	1	0	0	0	0
							0	0	0	0	1	1	0	0	0	0	0	1
							0	0	0	1	2	0	0	0	0	0	0	0
			Caldilineales	Caldilineaceae	Caldilinea	7	0	0	0	1	0	0	1	0	1	0	0	0
							1	0	1	0	0	0	0	1	0	0	0	0
							0	0	0	0	0	2	0	0	1	0	0	0
							0	0	0	1	1	0	0	0	0	1	0	0
							1	0	0	1	0	1	0	0	0	0	0	0
							0	0	0	1	0	0	1	0	1	0	0	0
							0	1	0	0	0	0	0	0	0	1	0	1
		Chloroflexi	[Roseiflexales]	[Kouleothrixaceae]	Kouleothrix	5	0	0	0	0	3	0	0	0	0	0	0	0
							0	0	0	0	0	3	0	0	0	0	0	0
							0	0	2	0	0	0	0	0	1	0	0	0
							0	0	0	1	0	0	0	0	0	2	0	0
							0	0	0	1	0	2	0	0	0	0	0	0
			Chloroflexales	Chloroflexaceae	Chloronema	5	0	0	0	0	0	0	2	0	0	0	1	0
							0	0	0	0	3	0	0	0	0	0	0	0
							0	0	0	0	0	1	0	0	0	0	2	0
							1	0	0	1	0	1	0	0	0	0	0	0
							1	0	0	0	2	0	0	0	0	0	0	0
				Oscillochloridaceae	Oscillochloris	1	0	0	0	2	1	0	0	0	0	0	0	0
		Ktedonobacteria	Ktedonobacterales	Ktedonobacteraceae	FFCH10602	1	0	1	0	0	0	0	1	0	0	0	0	1
	Cyanobacteria	Nostocophycideae	Nostocales	Nostocaceae	Nodularia	1	0	0	1	1	0	1	0	0	0	0	0	0
					Nostoc	1	0	3	0	0	0	0	0	0	0	0	0	0
		Oscillatoriophycideae	Chroococcales	Xenococcaceae	Chroococcidiopsis	1	0	0	0	3	0	0	0	0	0	0	0	0
		Synechococcophycideae	Pseudanabaenales	Pseudanabaenaceae	Leptolyngbya	1	0	0	0	1	0	0	0	1	0	0	1	0
	Firmicutes	Bacilli	Bacillales	[Exiguobacteraceae]	Exiguobacterium	2	0	0	0	0	2	0	0	0	0	0	1	0
							0	1	0	2	0	0	0	0	0	0	0	0
				Alicyclobacillaceae	Alicyclobacillus	31	0	0	0	1	2	0	0	0	0	0	0	0
							0	0	0	0	0	0	0	0	0	1	2	0
							0	1	1	1	0	0	0	0	0	0	0	0
							0	0	0	1	0	0	0	1	0	1	0	0
							1	0	0	0	1	0	0	0	0	1	0	0
							0	0	0	0	1	0	2	0	0	0	0	0
							0	0	2	0	0	0	0	1	0	0	0	0
							0	1	0	0	0	0	0	0	2	0	0	0
							0	1	0	0	0	0	0	0	2	0	0	0
							0	0	0	1	1	0	0	1	0	0	0	0
							0	0	0	0	0	0	0	0	0	0	3	0
							0	0	0	0	0	0	0	0	0	0	0	3
							0	0	0	1	0	0	0	0	0	1	1	0
							0	0	0	2	0	1	0	0	0	0	0	0
							0	0	1	0	2	0	0	0	0	0	0	0
							0	0	2	0	0	0	0	0	0	1	0	0
							0	2	0	0	0	0	0	0	0	0	1	0
							0	0	0	1	0	0	0	0	0	0	0	2
							0	0	0	0	0	0	0	1	2	0	0	0
							0	0	0	0	0	0	0	0	0	3	0	0
							0	0	0	1	0	0	0	0	0	0	2	0
							1	0	0	0	0	0	0	0	2	0	0	0
							1	0	0	0	0	0	2	0	0	0	0	0
							1	1	0	0	0	0	1	0	0	0	0	0
							0	1	0	0	0	0	0	1	1	0	0	0
							1	0	0	0	0	1	0	0	0	0	0	1
							0	0	0	0	2	0	1	0	0	0	0	0
							3	0	0	0	0	0	0	0	0	0	0	0
							0	0	0	1	0	0	0	0	0	0	0	2
							0	1	0	0	1	1	0	0	0	0	0	0
							0	0	0	1	0	0	0	0	1	0	1	0
				Bacillaceae	Anaerobacillus	1	0	1	0	0	0	0	0	2	0	0	0	0
					Anoxybacillus	2	2	0	0	0	0	0	1	0	0	0	0	0
							0	0	0	3	0	0	0	0	0	0	0	0
					Bacillus	206	0	0	0	0	0	3	0	0	0	0	0	0
							0	0	0	1	0	0	0	0	0	1	0	1
							0	0	0	1	0	0	0	1	0	0	1	0
							0	0	0	1	0	0	0	0	0	2	0	0
							0	0	0	1	0	0	0	0	0	2	0	0
							0	2	1	0	0	0	0	0	0	0	0	0
							0	0	0	0	0	2	0	0	1	0	0	0
							0	0	0	1	0	1	0	1	0	0	0	0
							2	0	0	0	1	0	0	0	0	0	0	0
							0	0	0	0	3	0	0	0	0	0	0	0
							0	0	0	0	1	0	0	0	0	0	2	0
							0	0	1	0	0	0	1	0	0	1	0	0
							0	0	0	0	0	0	1	1	1	0	0	0
							0	0	1	1	0	0	1	0	0	0	0	0
							0	0	1	0	0	0	1	1	0	0	0	0
							0	0	0	1	0	0	1	1	0	0	0	0
							1	0	0	1	0	0	1	0	0	0	0	0
							0	0	0	1	0	0	0	0	0	1	1	0
							0	0	0	0	0	0	0	0	0	1	2	0
							1	0	2	0	0	0	0	0	0	0	0	0
							0	0	0	0	0	0	0	0	0	0	1	2
							0	0	0	1	0	0	0	0	0	1	1	0
							1	0	0	0	0	0	0	0	0	0	1	1
							0	1	0	0	0	0	0	0	2	0	0	0
							0	2	1	0	0	0	0	0	0	0	0	0
							0	0	0	1	0	2	0	0	0	0	0	0
							0	0	0	1	0	1	0	0	0	0	0	1
							0	0	0	1	1	0	0	0	1	0	0	0
							0	3	0	0	0	0	0	0	0	0	0	0
							0	0	0	0	1	0	0	0	0	0	2	0
							0	0	0	1	1	1	0	0	0	0	0	0
							1	1	0	0	0	0	0	1	0	0	0	0
							0	0	1	0	1	1	0	0	0	0	0	0
							0	1	1	0	0	0	0	1	0	0	0	0
							0	0	0	1	0	1	0	0	0	1	0	0
							0	0	0	1	2	0	0	0	0	0	0	0
							0	0	0	2	1	0	0	0	0	0	0	0
							0	0	0	1	1	0	0	0	0	1	0	0
							1	2	0	0	0	0	0	0	0	0	0	0
							0	2	0	1	0	0	0	0	0	0	0	0
							0	1	0	0	0	0	0	1	1	0	0	0
							1	0	0	0	0	1	1	0	0	0	0	0
							0	0	0	0	0	0	0	0	0	3	0	0
							0	0	0	0	0	2	0	0	0	0	1	0
							0	0	0	0	0	2	0	0	1	0	0	0
							0	0	1	0	0	1	0	0	0	1	0	0
							0	0	0	0	1	1	0	0	0	1	0	0
							0	0	0	0	0	0	0	0	3	0	0	0
							0	0	0	0	0	0	2	0	1	0	0	0
							0	2	0	0	0	0	1	0	0	0	0	0
							0	0	0	0	0	0	0	0	0	1	1	1
							0	0	0	0	0	0	0	1	1	0	0	1
							1	1	0	1	0	0	0	0	0	0	0	0
							0	0	1	0	0	0	1	1	0	0	0	0
							0	0	0	1	0	0	0	0	0	0	0	2
							0	0	0	1	0	0	1	0	1	0	0	0
							0	0	0	2	0	1	0	0	0	0	0	0
							0	0	0	0	0	0	3	0	0	0	0	0
							0	0	1	0	0	0	0	1	0	1	0	0
							0	0	0	0	0	1	1	0	0	1	0	0
							1	0	0	1	1	0	0	0	0	0	0	0
							0	0	0	1	1	0	0	0	0	0	0	1
							2	0	0	0	0	0	0	1	0	0	0	0
							0	0	0	1	0	1	0	0	0	0	0	1
							1	0	0	2	0	0	0	0	0	0	0	0
							0	0	0	1	0	0	0	0	0	2	0	0
							1	1	0	0	0	0	0	0	1	0	0	0
							0	1	0	0	0	0	0	0	2	0	0	0
							0	0	0	0	0	0	0	0	3	0	0	0
							0	0	0	0	0	0	0	3	0	0	0	0
							0	0	0	0	0	0	1	1	1	0	0	0
							1	0	2	0	0	0	0	0	0	0	0	0
							0	0	0	0	1	1	1	0	0	0	0	0
							0	0	0	0	1	0	0	0	0	0	2	0
							0	0	0	0	0	0	0	1	0	0	1	1
							1	0	2	0	0	0	0	0	0	0	0	0
							1	0	0	0	0	0	1	1	0	0	0	0
							0	0	0	0	0	1	0	0	0	0	2	0
							0	0	0	3	0	0	0	0	0	0	0	0
							0	0	0	2	1	0	0	0	0	0	0	0
							0	0	0	2	0	0	0	0	0	0	0	1
							1	0	0	0	0	0	1	0	0	1	0	0
							0	0	0	0	1	0	0	0	0	0	0	2
							0	0	0	1	0	0	0	0	0	1	1	0
							0	0	0	1	1	0	0	0	0	1	0	0
							0	1	0	0	0	1	1	0	0	0	0	0
							0	0	0	1	1	0	0	0	0	0	1	0
							0	0	0	0	0	0	0	0	0	0	0	3
							0	0	0	0	1	0	0	1	0	0	0	1
							0	0	0	0	0	3	0	0	0	0	0	0
							0	0	0	1	1	0	0	0	0	1	0	0
							0	0	0	3	0	0	0	0	0	0	0	0
							0	0	1	0	0	1	0	0	1	0	0	0
							2	0	0	0	0	0	0	0	1	0	0	0
							0	0	1	1	0	1	0	0	0	0	0	0
							0	1	0	1	0	1	0	0	0	0	0	0
							0	0	0	1	0	1	1	0	0	0	0	0
							0	0	1	0	0	0	0	0	2	0	0	0
							0	0	0	0	0	0	0	0	3	0	0	0
							0	0	1	0	0	0	0	0	2	0	0	0
							0	1	0	0	0	1	0	0	0	0	1	0
							0	0	0	0	0	0	0	0	3	0	0	0
							0	1	0	1	0	0	0	0	1	0	0	0
							0	0	2	0	1	0	0	0	0	0	0	0
							0	0	0	0	1	0	0	0	2	0	0	0
							0	0	1	0	0	2	0	0	0	0	0	0
							0	0	0	0	1	0	0	0	1	0	1	0
							0	0	0	1	0	0	0	0	0	0	2	0
							0	0	0	2	0	1	0	0	0	0	0	0
							0	0	0	0	0	2	0	0	0	0	0	1
							0	1	0	0	0	0	0	1	0	1	0	0
							0	0	0	0	0	0	0	0	3	0	0	0
							2	0	0	0	0	0	0	1	0	0	0	0
							2	0	0	0	0	0	0	1	0	0	0	0
							1	0	0	0	0	0	0	0	2	0	0	0
							0	0	0	0	0	0	0	0	0	2	0	1
							0	0	0	1	1	0	0	0	0	0	1	0
							0	1	0	0	0	0	2	0	0	0	0	0
							0	0	0	0	0	1	0	0	0	1	1	0
							0	0	0	0	0	1	0	0	0	2	0	0
							0	0	0	2	1	0	0	0	0	0	0	0
							0	0	1	2	0	0	0	0	0	0	0	0
							2	1	0	0	0	0	0	0	0	0	0	0
							0	1	0	1	0	0	0	0	0	1	0	0
							0	0	0	1	0	0	0	0	0	0	1	1
							0	0	0	1	0	0	0	1	0	0	0	1
							0	0	1	0	0	0	1	0	0	0	1	0
							0	0	0	0	2	0	0	0	1	0	0	0
							0	0	0	0	0	1	0	0	0	0	2	0
							0	0	0	0	0	0	1	0	2	0	0	0
							0	0	0	0	0	0	2	1	0	0	0	0
							0	0	0	1	1	1	0	0	0	0	0	0
							0	0	0	0	0	0	0	0	3	0	0	0
							0	2	0	0	0	0	0	0	1	0	0	0
							0	0	0	1	0	0	0	0	2	0	0	0
							0	0	0	2	0	0	0	0	1	0	0	0
							0	1	1	0	0	0	0	0	0	1	0	0
							0	1	1	0	0	0	0	0	1	0	0	0
							0	1	0	0	0	0	0	0	0	1	0	1
							0	1	0	0	0	0	0	0	2	0	0	0
							0	0	0	0	0	1	0	0	0	1	0	1
							0	0	0	1	0	1	1	0	0	0	0	0
							0	0	0	0	1	0	1	0	0	1	0	0
							0	0	0	0	0	0	1	0	0	0	1	1
							0	0	0	1	0	0	0	0	0	1	0	1
							0	3	0	0	0	0	0	0	0	0	0	0
							0	0	0	0	0	1	1	0	1	0	0	0
							0	0	0	0	1	0	1	0	0	0	1	0
							0	0	0	1	0	0	0	0	0	1	1	0
							0	0	0	2	1	0	0	0	0	0	0	0
							0	0	0	1	0	0	1	0	0	0	1	0
							0	0	0	1	0	0	0	0	0	1	0	1
							0	0	0	0	1	1	0	0	0	0	0	1
							0	0	0	2	1	0	0	0	0	0	0	0
							0	0	0	0	0	0	0	0	0	2	0	1
							0	0	0	0	0	3	0	0	0	0	0	0
							0	0	0	0	1	1	0	0	0	0	1	0
							0	0	1	0	0	0	2	0	0	0	0	0
							0	0	0	2	1	0	0	0	0	0	0	0
							1	0	0	0	0	0	0	1	1	0	0	0
							0	0	0	0	0	0	0	0	0	1	0	2
							0	0	0	0	0	0	0	0	0	1	0	2
							0	0	0	1	1	0	0	0	0	0	0	1
							0	0	0	1	1	0	0	0	0	1	0	0
							0	0	0	0	0	0	0	0	0	2	0	1
							0	0	0	3	0	0	0	0	0	0	0	0
							0	0	0	0	0	2	1	0	0	0	0	0
							0	0	0	0	0	0	0	0	0	2	1	0
							0	0	0	3	0	0	0	0	0	0	0	0
							0	0	0	0	1	0	0	0	0	2	0	0
							0	0	0	1	0	0	0	0	0	2	0	0
							0	0	1	0	0	0	0	0	0	2	0	0
							0	0	0	2	0	0	0	0	1	0	0	0
							0	0	2	0	0	0	0	1	0	0	0	0
							0	0	0	3	0	0	0	0	0	0	0	0
							0	0	0	0	0	0	2	0	0	0	0	1
							0	0	0	0	0	0	0	0	0	0	0	3
							0	0	0	2	0	1	0	0	0	0	0	0
							1	2	0	0	0	0	0	0	0	0	0	0
							0	0	0	0	0	0	3	0	0	0	0	0
							2	1	0	0	0	0	0	0	0	0	0	0
							0	1	1	0	0	0	1	0	0	0	0	0
							0	0	0	0	1	0	0	1	0	0	1	0
							0	0	0	0	0	0	0	0	0	0	3	0
							0	2	0	0	0	0	0	0	0	1	0	0
							0	2	0	0	0	0	1	0	0	0	0	0
							0	0	0	2	0	1	0	0	0	0	0	0
							0	0	0	0	1	0	1	1	0	0	0	0
							0	0	0	0	0	1	0	0	0	0	0	2
							0	2	0	1	0	0	0	0	0	0	0	0
							0	0	0	0	2	0	0	0	1	0	0	0
							0	0	0	0	0	0	0	0	0	3	0	0
							0	0	0	0	0	0	0	0	0	2	0	1
							0	0	2	0	0	0	1	0	0	0	0	0
							0	2	1	0	0	0	0	0	0	0	0	0
							0	0	0	0	1	0	0	0	0	0	1	1
							0	1	0	0	1	0	0	1	0	0	0	0
							0	0	0	3	0	0	0	0	0	0	0	0
							0	0	0	0	0	0	1	2	0	0	0	0
							0	0	0	0	0	0	3	0	0	0	0	0
							0	0	0	1	2	0	0	0	0	0	0	0
							0	0	0	0	0	1	0	0	0	2	0	0
							0	0	0	0	3	0	0	0	0	0	0	0
							0	0	0	3	0	0	0	0	0	0	0	0
							0	0	0	0	0	0	2	1	0	0	0	0
							0	0	0	0	0	1	0	0	0	0	0	2
					Geobacillus	4	0	0	0	0	0	0	1	1	1	0	0	0
							0	0	0	0	1	0	0	0	2	0	0	0
							0	1	1	0	0	0	0	0	0	0	0	1
							0	2	0	0	0	0	1	0	0	0	0	0
					Gracilibacillus	2	0	0	0	0	0	0	1	1	1	0	0	0
							0	0	0	0	0	3	0	0	0	0	0	0
					Marinibacillus	1	0	0	0	1	1	1	0	0	0	0	0	0
					Natronobacillus	1	0	1	1	0	0	0	0	1	0	0	0	0
					Oceanobacillus	3	0	0	0	3	0	0	0	0	0	0	0	0
							0	0	0	1	0	1	0	0	0	0	1	0
							0	0	0	0	2	0	0	0	0	1	0	0
					Virgibacillus	5	0	0	0	1	1	0	0	0	0	0	0	1
							1	1	0	0	0	0	0	1	0	0	0	0
							0	0	0	0	0	0	2	1	0	0	0	0
							0	2	0	0	0	0	0	1	0	0	0	0
							0	1	0	1	0	0	1	0	0	0	0	0
				Paenibacillaceae	Ammoniphilus	2	0	0	0	0	0	1	0	0	0	1	1	0
							0	0	0	0	0	0	1	1	1	0	0	0
					Brevibacillus	13	0	0	0	0	0	0	3	0	0	0	0	0
							0	0	0	0	0	0	0	0	0	2	1	0
							0	0	0	1	0	2	0	0	0	0	0	0
							0	2	0	0	0	0	0	0	0	0	0	1
							1	0	2	0	0	0	0	0	0	0	0	0
							0	0	0	1	0	1	0	0	0	0	1	0
							1	1	0	0	0	0	1	0	0	0	0	0
							0	0	0	0	0	0	2	0	0	1	0	0
							0	0	0	0	0	0	0	0	0	1	0	2
							0	1	1	1	0	0	0	0	0	0	0	0
							0	0	0	2	0	0	0	0	0	0	0	1
							0	0	0	1	0	0	0	0	0	2	0	0
							0	3	0	0	0	0	0	0	0	0	0	0
					Cohnella	21	0	0	0	0	0	1	0	0	0	2	0	0
							0	3	0	0	0	0	0	0	0	0	0	0
							1	2	0	0	0	0	0	0	0	0	0	0
							0	1	0	0	0	0	1	0	1	0	0	0
							0	1	1	0	0	0	0	1	0	0	0	0
							2	0	0	0	0	0	0	0	1	0	0	0
							1	1	1	0	0	0	0	0	0	0	0	0
							0	0	0	0	3	0	0	0	0	0	0	0
							0	1	2	0	0	0	0	0	0	0	0	0
							1	0	0	2	0	0	0	0	0	0	0	0
							1	0	0	1	0	0	0	0	0	0	0	1
							0	0	0	1	0	0	0	0	0	1	1	0
							0	0	0	0	0	1	0	1	0	0	0	1
							0	0	0	1	0	1	0	0	0	0	1	0
							0	2	0	0	0	0	0	0	0	0	1	0
							0	0	0	0	1	0	0	0	0	0	0	2
							0	0	0	0	0	1	0	0	0	1	0	1
							0	0	0	0	2	0	0	0	0	0	0	1
							0	0	0	2	0	1	0	0	0	0	0	0
							0	0	0	0	2	1	0	0	0	0	0	0
							0	0	0	0	0	1	0	2	0	0	0	0
					Paenibacillus	243	0	0	0	0	1	0	0	0	0	2	0	0
							0	0	2	0	0	0	0	0	1	0	0	0
							0	0	0	0	0	1	0	0	0	2	0	0
							0	0	0	0	0	0	1	1	0	1	0	0
							0	2	0	0	0	0	1	0	0	0	0	0
							0	0	1	1	0	1	0	0	0	0	0	0
							0	0	0	0	1	0	0	0	2	0	0	0
							2	0	0	0	0	0	0	0	1	0	0	0
							0	0	0	0	0	0	1	0	1	0	1	0
							1	0	1	0	0	1	0	0	0	0	0	0
							0	3	0	0	0	0	0	0	0	0	0	0
							0	0	0	0	0	0	0	0	3	0	0	0
							0	1	1	0	0	0	0	0	1	0	0	0
							2	0	0	1	0	0	0	0	0	0	0	0
							1	0	0	0	0	0	0	0	0	1	0	1
							3	0	0	0	0	0	0	0	0	0	0	0
							0	3	0	0	0	0	0	0	0	0	0	0
							0	0	0	0	0	3	0	0	0	0	0	0
							0	0	0	0	0	0	1	2	0	0	0	0
							0	0	0	0	2	0	0	0	0	0	0	1
							0	0	0	1	0	0	0	0	0	1	1	0
							0	1	0	0	0	1	0	0	0	0	0	1
							0	1	0	0	1	0	0	0	0	0	0	1
							0	0	0	1	0	0	1	0	1	0	0	0
							0	0	0	2	0	0	1	0	0	0	0	0
							0	0	0	0	0	0	0	0	0	0	0	3
							0	0	0	0	0	1	1	1	0	0	0	0
							0	1	0	0	0	0	1	0	1	0	0	0
							0	0	0	0	0	0	0	1	0	1	0	1
							0	1	0	0	0	0	0	0	0	1	0	1
							0	0	0	0	0	0	2	1	0	0	0	0
							0	0	0	0	1	0	0	1	0	1	0	0
							0	0	2	0	0	0	0	0	1	0	0	0
							0	0	0	0	0	2	1	0	0	0	0	0
							0	0	0	0	0	2	0	0	0	1	0	0
							0	0	0	0	0	2	0	0	0	0	0	1
							0	0	0	0	1	0	0	0	0	0	2	0
							0	0	0	1	1	0	0	0	0	0	0	1
							0	0	0	0	2	0	0	0	0	1	0	0
							0	0	0	0	0	0	0	0	0	3	0	0
							0	0	0	1	0	0	0	0	0	0	1	1
							0	0	0	2	1	0	0	0	0	0	0	0
							0	0	0	0	2	0	0	0	1	0	0	0
							0	0	0	1	0	0	0	0	0	2	0	0
							0	0	0	0	0	3	0	0	0	0	0	0
							0	0	0	1	1	0	0	0	0	1	0	0
							0	3	0	0	0	0	0	0	0	0	0	0
							0	0	0	0	1	0	0	0	0	0	2	0
							0	0	2	0	0	0	0	0	1	0	0	0
							0	0	0	0	1	1	0	0	0	1	0	0
							0	0	0	0	0	0	0	0	4	0	0	0
							0	0	2	0	0	0	0	2	0	0	0	0
							0	1	2	0	0	0	0	1	0	0	0	0
							0	0	0	0	0	0	2	0	2	0	0	0
							0	0	0	0	0	0	4	0	0	0	0	0
							0	0	0	1	1	0	0	0	1	0	0	1
							0	0	0	1	0	1	0	0	0	2	0	0
							0	0	0	0	0	1	0	0	0	2	1	0
							0	0	0	0	1	0	0	0	0	1	1	1
							0	0	1	0	0	0	0	1	2	0	0	0
							0	0	0	1	0	0	1	0	0	1	1	0
							1	0	1	0	1	0	1	0	0	0	0	0
							1	1	0	0	0	0	1	0	0	1	0	0
							0	0	0	0	1	0	0	0	0	3	0	0
							0	0	0	0	0	0	0	0	0	4	0	0
							0	1	0	1	0	0	0	1	0	0	0	1
							0	0	0	0	1	1	0	0	0	0	2	0
							0	0	0	0	0	0	0	0	0	0	2	2
							0	0	0	2	1	1	0	0	0	0	0	0
							0	1	0	0	0	0	1	1	0	1	0	0
							0	1	0	0	0	1	0	0	0	1	0	1
							2	0	0	0	0	0	0	2	0	0	0	0
							0	4	0	0	0	0	0	0	0	0	0	0
							0	3	0	0	0	0	0	0	1	0	0	0
							0	0	0	1	0	0	0	0	0	3	0	0
							0	0	0	1	0	1	0	0	0	0	1	1
							0	1	1	0	0	0	0	0	0	0	2	0
							1	1	1	0	0	0	1	0	0	0	0	0
							0	0	0	0	0	0	0	0	0	0	4	0
							0	1	2	0	0	0	0	0	0	1	0	0
							0	1	1	0	0	0	0	0	0	0	1	1
							0	0	0	0	0	0	0	0	0	0	4	0
							0	0	0	1	2	1	0	0	0	0	0	0
							1	1	1	0	0	1	0	0	0	0	0	0
							0	0	0	0	0	0	0	0	0	2	1	1
							0	0	1	3	0	0	0	0	0	0	0	0
							0	0	0	3	0	0	0	0	1	0	0	0
							0	0	0	0	0	0	4	0	0	0	0	0
							0	0	0	0	1	0	3	0	0	0	0	0
							0	0	0	0	1	0	0	0	0	2	1	0
							0	0	0	2	1	1	0	0	0	0	0	0
							1	0	1	0	1	0	0	0	1	0	0	0
							2	0	0	0	0	0	2	0	0	0	0	0
							0	0	1	0	1	1	0	0	0	1	0	0
							0	0	0	0	2	1	0	0	0	0	1	0
							0	0	0	1	3	0	0	0	0	0	0	0
							0	0	0	0	1	1	1	0	1	0	0	0
							1	1	0	0	0	0	1	0	1	0	0	0
							0	0	0	1	1	0	0	0	0	1	1	0
							0	0	0	0	0	1	0	0	1	0	0	2
							0	0	0	0	0	2	0	0	0	2	0	0
							4	0	0	0	0	0	0	0	0	0	0	0
							0	0	0	0	0	0	0	0	0	4	0	0
							0	0	1	0	1	0	1	0	1	0	0	0
							0	0	0	0	0	0	1	0	0	0	0	3
							0	0	0	0	0	0	0	0	0	1	0	3
							0	2	0	0	0	0	1	0	0	0	0	1
							0	0	0	3	0	0	0	1	0	0	0	0
							0	0	0	0	0	0	1	3	0	0	0	0
							0	0	1	0	1	0	0	0	0	0	2	0
							0	1	0	0	2	0	1	0	0	0	0	0
							0	2	0	1	1	0	0	0	0	0	0	0
							0	0	0	3	0	1	0	0	0	0	0	0
							0	0	0	0	0	0	3	0	0	0	0	1
							0	0	1	0	0	0	0	0	0	3	0	0
							0	0	0	0	0	0	0	4	0	0	0	0
							0	0	0	1	0	1	0	0	0	2	0	0
							1	0	3	0	0	0	0	0	0	0	0	0
							0	1	0	0	0	0	0	0	3	0	0	0
							0	0	0	1	0	1	0	0	0	1	1	0
							0	0	0	0	0	1	0	0	0	2	0	1
							0	0	0	0	0	0	3	0	1	0	0	0
							0	0	0	0	0	0	1	1	2	0	0	0
							0	1	1	0	1	0	0	0	0	0	0	1
							0	1	0	1	0	1	0	1	0	0	0	0
							1	1	0	0	0	0	0	0	1	1	0	0
							0	0	0	2	0	0	0	0	0	1	1	0
							0	0	0	0	0	0	0	0	4	0	0	0
							0	0	0	0	0	0	0	0	0	3	0	1
							0	2	1	0	0	0	0	0	0	0	0	1
							0	0	0	2	2	0	0	0	0	0	0	0
							0	0	0	0	0	0	2	1	1	0	0	0
							0	0	0	0	0	1	0	0	0	3	0	0
							0	0	0	0	1	1	0	0	0	1	1	0
							0	0	3	0	0	0	0	0	0	0	1	0
							0	2	0	0	0	0	1	1	0	0	0	0
							4	0	0	0	0	0	0	0	0	0	0	0
							0	0	0	0	0	0	0	2	1	1	0	0
							0	1	1	0	0	0	1	0	0	0	1	0
							0	0	1	1	0	0	0	1	0	0	1	0
							0	0	1	1	0	0	1	1	0	0	0	0
							0	0	0	0	0	0	1	0	0	2	1	0
							2	1	0	0	0	0	0	0	1	0	0	0
							0	0	0	1	1	1	0	0	0	0	1	0
							1	0	0	1	0	0	0	0	1	0	0	1
							1	0	1	0	0	1	0	0	0	0	1	0
							0	1	1	0	0	0	1	0	0	1	0	0
							1	1	0	0	0	0	0	1	1	0	0	0
							0	0	0	1	1	0	1	0	1	0	0	0
							0	0	2	0	0	1	0	0	0	0	0	1
							0	1	0	0	0	0	1	0	0	2	0	0
							0	0	0	0	2	1	0	0	0	0	0	1
							0	0	1	0	1	0	0	0	0	2	0	0
							0	0	0	0	0	3	0	1	0	0	0	0
							0	1	1	0	0	0	0	0	2	0	0	0
							0	0	1	0	0	0	0	0	3	0	0	0
							1	0	0	0	0	0	3	0	0	0	0	0
							0	2	1	0	0	0	0	0	0	0	1	0
							0	0	2	0	0	0	0	0	2	0	0	0
							1	0	0	0	0	0	3	0	0	0	0	0
							0	1	1	0	0	1	0	0	1	0	0	0
							0	0	0	0	1	3	0	0	0	0	0	0
							2	0	0	0	0	1	0	0	0	0	0	1
							0	0	0	1	1	1	0	0	0	1	0	0
							0	0	4	0	0	0	0	0	0	0	0	0
							2	0	0	0	1	0	1	0	0	0	0	0
							0	2	0	2	0	0	0	0	0	0	0	0
							1	0	1	0	0	0	2	0	0	0	0	0
							0	1	2	0	0	0	0	1	0	0	0	0
							0	0	0	2	1	0	0	0	1	0	0	0
							1	1	0	0	1	0	0	0	1	0	0	0
							0	1	0	1	2	0	0	0	0	0	0	0
							1	0	0	0	2	0	0	0	0	1	0	0
							1	2	0	0	0	1	0	0	0	0	0	0
							1	2	1	0	0	0	0	0	0	0	0	0
							3	0	0	0	0	0	0	0	0	0	0	1
							0	0	0	0	0	4	0	0	0	0	0	0
							0	1	0	1	0	0	0	0	0	0	1	1
							1	1	0	0	1	1	0	0	0	0	0	0
							0	0	0	3	1	0	0	0	0	0	0	0
							0	0	0	1	0	0	0	0	0	2	0	1
							1	1	0	0	0	0	0	1	0	1	0	0
							0	0	0	0	3	0	1	0	0	0	0	0
							0	0	0	2	0	0	0	0	1	0	1	0
							3	0	0	0	0	0	0	0	0	1	0	0
							3	0	0	0	1	0	0	0	0	0	0	0
							0	0	0	0	1	1	0	0	0	2	0	0
							0	0	0	0	1	1	1	0	0	1	0	0
							0	0	0	0	1	0	1	0	0	2	0	0
							0	0	0	3	0	0	0	0	0	0	0	1
							0	0	0	1	1	0	0	0	0	0	1	1
							0	0	1	0	2	0	1	0	0	0	0	0
							0	0	0	0	1	0	0	0	0	1	1	1
							0	1	1	0	0	0	1	0	1	0	0	0
							0	0	0	3	1	0	0	0	0	0	0	0
							0	1	1	0	0	0	0	2	0	0	0	0
							0	1	0	0	0	1	1	0	0	0	1	0
							0	4	0	0	0	0	0	0	0	0	0	0
							0	0	0	1	0	0	0	1	0	0	1	1
							1	0	0	1	0	0	0	0	0	2	0	0
							0	2	0	1	0	0	1	0	0	0	0	0
							0	0	0	1	0	2	0	0	1	0	0	0
							0	1	0	1	0	2	0	0	0	0	0	0
							0	0	0	4	0	0	0	0	0	0	0	0
							0	0	0	2	0	2	0	0	0	0	0	0
							2	0	0	0	1	0	0	0	1	0	0	0
							0	0	0	0	0	1	0	3	0	0	0	0
							0	2	0	0	0	0	1	0	0	1	0	0
							0	0	0	1	0	0	1	0	1	1	0	0
							0	0	0	1	0	1	2	0	0	0	0	0
							0	0	0	0	1	0	0	0	2	0	0	1
							0	0	0	1	1	1	0	0	0	0	0	1
							0	3	1	0	0	0	0	0	0	0	0	0
							0	0	0	2	0	0	0	0	1	0	0	1
							0	0	0	0	0	0	0	0	4	0	0	0
							1	1	1	0	0	0	1	0	0	0	0	0
							0	1	0	1	1	0	0	0	0	1	0	0
							0	0	0	1	0	1	0	0	0	1	1	0
							0	0	0	1	0	1	1	0	0	0	1	0
							0	0	0	1	0	1	0	0	0	0	0	2
							0	0	0	1	0	0	0	0	0	1	0	2
							0	0	0	0	0	0	2	1	0	0	0	1
							0	0	0	0	0	0	0	0	0	2	0	2
							0	0	0	1	0	1	1	0	0	0	1	0
							0	0	0	0	0	0	2	0	2	0	0	0
							1	0	0	0	0	0	0	1	0	0	1	1
							0	0	0	0	1	1	0	0	0	1	0	1
							0	1	0	0	0	0	0	0	3	0	0	0
							1	1	0	1	0	0	0	0	0	1	0	0
							0	0	0	3	0	0	0	0	0	1	0	0
							0	3	0	1	0	0	0	0	0	0	0	0
							0	0	0	1	0	1	0	0	0	2	0	0
							0	0	0	3	1	0	0	0	0	0	0	0
							0	0	0	1	1	1	1	0	0	0	0	0
							0	0	0	0	0	1	0	0	0	0	0	3
							0	0	0	0	2	0	1	0	0	0	1	0
							1	0	0	0	0	0	0	0	0	2	0	1
							0	0	0	0	2	1	0	0	0	0	0	1
							0	0	0	1	0	0	0	0	0	2	1	0
							0	0	0	0	0	0	0	0	0	1	1	2
							0	0	0	0	0	0	2	1	1	0	0	0
							0	0	0	0	0	0	1	2	1	0	0	0
							0	0	0	1	0	1	0	0	0	0	0	2
				Planococcaceae	Lysinibacillus	9	0	0	0	2	0	1	0	0	0	0	1	0
							0	0	0	2	0	1	0	0	0	1	0	0
							0	4	0	0	0	0	0	0	0	0	0	0
							0	3	0	0	0	0	0	0	1	0	0	0
							0	0	0	0	0	3	0	0	0	0	0	1
							0	0	0	0	2	0	1	0	0	0	1	0
							0	0	0	0	0	0	2	1	1	0	0	0
							0	0	1	1	0	0	1	0	0	0	0	1
							0	2	1	0	0	0	0	0	1	0	0	0
					Paenisporosarcina	1	0	0	0	0	1	0	0	0	0	0	0	3
					Planomicrobium	2	0	0	0	0	0	0	0	1	1	1	1	0
							0	0	4	0	0	0	0	0	0	0	0	0
					Rummeliibacillus	3	0	0	0	0	3	0	1	0	0	0	0	0
							0	0	0	1	3	0	0	0	0	0	0	0
							0	0	0	1	0	0	0	3	0	0	0	0
					Solibacillus	9	0	0	0	0	0	0	0	0	0	3	0	1
							0	0	1	0	1	0	1	0	0	0	0	1
							0	1	0	0	0	0	0	0	0	0	3	0
							0	0	0	2	1	0	0	0	0	0	1	0
							0	0	3	0	0	0	0	0	1	0	0	0
							0	0	0	1	1	0	0	0	0	2	0	0
							0	0	0	1	0	0	0	0	0	0	0	3
							0	4	0	0	0	0	0	0	0	0	0	0
							0	0	0	0	0	0	0	0	0	2	0	2
					Sporosarcina	15	0	0	0	1	0	1	0	0	0	1	1	0
							0	0	3	0	0	0	0	0	1	0	0	0
							0	1	0	1	0	0	0	0	0	2	0	0
							1	0	0	0	0	0	0	0	1	1	1	0
							0	1	0	0	0	0	1	0	1	0	0	1
							0	0	0	0	0	0	1	0	3	0	0	0
							0	0	0	1	0	0	0	0	0	3	0	0
							0	1	0	0	0	0	0	0	3	0	0	0
							0	0	0	0	0	0	0	0	4	0	0	0
							0	3	0	0	0	0	1	0	0	0	0	0
							0	0	0	0	0	1	0	0	0	2	1	0
							0	0	0	3	0	0	0	0	0	0	0	1
							0	0	0	3	0	0	0	0	0	0	1	0
							0	1	0	1	1	0	1	0	0	0	0	0
							1	0	0	0	3	0	0	0	0	0	0	0
					Ureibacillus	7	0	0	2	0	0	0	0	2	0	0	0	0
							2	0	0	0	0	0	0	1	1	0	0	0
							0	1	0	0	0	0	1	0	0	1	0	1
							0	0	0	1	0	0	0	1	0	2	0	0
							0	0	0	0	0	0	0	0	0	2	1	1
							0	0	0	0	0	1	0	0	2	0	1	0
							0	0	0	0	1	0	0	1	2	0	0	0
				Thermoactinomycetaceae	Planifilum	14	0	0	0	0	0	0	0	0	4	0	0	0
							0	0	0	0	0	0	0	0	0	0	3	1
							0	0	2	0	0	0	0	0	1	0	0	1
							0	1	0	0	2	0	0	0	0	0	0	1
							1	0	0	1	0	0	0	0	0	1	0	1
							0	0	0	0	1	2	1	0	0	0	0	0
							0	3	0	0	0	0	0	0	1	0	0	0
							1	0	1	1	0	0	0	0	1	0	0	0
							0	0	0	1	1	0	0	0	1	1	0	0
							0	0	1	0	0	1	0	0	0	2	0	0
							0	3	0	0	1	0	0	0	0	0	0	0
							0	1	0	0	0	0	1	0	0	1	0	1
							0	0	0	0	0	0	0	1	0	1	1	1
							0	0	0	1	0	1	0	0	0	0	0	2
					Shimazuella	4	2	2	0	0	0	0	0	0	0	0	0	0
							0	0	0	0	0	0	0	0	4	0	0	0
							0	0	0	0	0	4	0	0	0	0	0	0
							0	1	0	0	0	0	0	2	0	0	0	1
			Lactobacillales	Lactobacillaceae	Lactobacillus	2	0	0	0	0	1	0	0	0	0	1	1	1
							0	0	0	1	0	1	0	0	0	0	1	1
				Streptococcaceae	Lactococcus	1	0	3	1	0	0	0	0	0	0	0	0	0
					Streptococcus	3	0	0	0	0	1	0	0	0	0	1	1	1
							0	0	0	0	0	0	0	0	0	4	0	0
							0	2	0	0	0	0	0	1	0	1	0	0
			Turicibacterales	Turicibacteraceae	Turicibacter	5	0	0	0	0	0	0	0	0	0	3	0	1
							0	0	0	0	0	0	0	0	0	3	0	1
							0	0	0	0	0	1	0	0	0	1	0	2
							0	0	0	2	0	0	0	0	0	2	0	0
							0	0	0	0	0	0	0	0	0	2	2	0
		Clostridia	Clostridiales	[Mogibacteriaceae]	Anaerovorax	1	0	0	0	0	0	1	0	0	0	1	1	1
				[Tissierellaceae]	Sedimentibacter	2	0	2	0	0	1	0	0	0	0	1	0	0
							0	0	0	0	0	0	1	1	2	0	0	0
					Sporanaerobacter	2	1	0	0	1	0	0	1	0	0	1	0	0
							0	0	0	1	0	0	0	0	0	1	1	1
					Tepidimicrobium	11	1	0	0	0	0	0	0	0	1	0	0	2
							1	0	0	0	0	2	0	0	0	0	0	1
							0	0	0	1	0	2	0	0	0	1	0	0
							0	0	0	0	0	4	0	0	0	0	0	0
							0	0	0	2	0	1	0	0	0	0	0	1
							0	0	0	1	1	0	0	0	0	0	0	2
							0	0	0	0	0	2	0	1	0	1	0	0
							0	0	0	1	1	0	0	0	0	2	0	0
							0	0	0	3	1	0	0	0	0	0	0	0
							0	0	0	0	1	2	0	0	0	1	0	0
							0	0	0	0	1	1	0	0	0	2	0	0
					Tissierella_Soehngenia	3	0	1	0	0	0	0	2	1	0	0	0	0
							0	0	0	1	1	0	0	0	0	1	1	0
							1	0	0	1	1	0	0	0	0	1	0	0
				Caldicoprobacteraceae	Caldicoprobacter	14	0	3	0	0	0	0	0	1	0	0	0	0
							0	1	0	0	0	0	0	0	0	0	2	1
							0	1	0	0	0	0	1	0	1	1	0	0
							0	0	0	0	0	0	4	1	0	0	0	0
							1	3	0	0	0	0	0	1	0	0	0	0
							0	0	1	0	0	0	0	4	0	0	0	0
							1	0	3	0	0	0	0	1	0	0	0	0
							1	1	0	0	0	0	0	0	3	0	0	0
							0	0	0	0	0	0	0	2	3	0	0	0
							0	2	0	0	0	2	0	0	0	0	0	1
							0	0	0	2	0	0	0	0	0	2	1	0
							0	0	0	2	0	0	0	0	0	2	1	0
							0	0	3	0	0	0	0	1	0	1	0	0
							1	0	0	0	1	2	1	0	0	0	0	0
				Clostridiaceae	Alkaliphilus	5	0	0	0	0	0	0	0	0	0	5	0	0
							0	0	0	0	2	0	0	0	0	1	0	2
							0	2	1	0	0	0	0	0	0	1	1	0
							1	0	0	0	0	2	1	1	0	0	0	0
							0	1	0	1	0	1	1	1	0	0	0	0
					Caloramator	8	0	0	1	1	0	0	0	0	0	3	0	0
							0	0	0	3	1	0	0	0	0	0	0	1
							0	0	0	3	0	0	0	0	0	1	0	1
							0	1	0	0	0	0	2	0	1	0	1	0
							0	1	0	1	2	0	0	1	0	0	0	0
							0	0	0	1	0	0	0	0	0	1	1	2
							0	3	0	0	0	1	0	1	0	0	0	0
							0	0	0	0	0	0	0	0	0	0	5	0
					Clostridium	40	0	1	0	3	0	0	1	0	0	0	0	0
							1	2	0	0	0	0	0	0	0	1	0	1
							0	0	1	0	0	0	0	0	0	3	0	1
							0	3	1	0	0	0	0	0	1	0	0	0
							2	0	0	0	0	0	0	1	2	0	0	0
							1	0	0	0	0	0	0	0	0	0	4	0
							0	1	0	3	0	0	1	0	0	0	0	0
							0	0	0	0	0	2	0	2	0	1	0	0
							0	0	0	0	1	2	0	0	0	1	1	0
							0	1	0	0	0	0	1	1	2	0	0	0
							0	0	0	0	0	0	0	0	1	0	2	2
							0	0	0	0	0	0	0	0	0	2	3	0
							0	0	0	0	0	0	1	4	0	0	0	0
							1	1	1	1	0	1	0	0	0	0	0	0
							0	0	0	4	1	0	0	0	0	0	0	0
							0	0	0	1	1	1	0	0	0	2	0	0
							0	0	0	1	1	1	0	0	0	1	0	1
							0	0	0	3	0	2	0	0	0	0	0	0
							0	0	1	0	0	0	3	0	0	1	0	0
							0	0	0	0	0	0	0	0	0	1	4	0
							0	0	0	4	1	0	0	0	0	0	0	0
							0	0	0	0	1	1	0	1	0	0	2	0
							0	1	2	0	0	0	0	0	2	0	0	0
							0	2	0	0	1	0	1	0	1	0	0	0
							0	1	0	1	1	0	0	1	0	0	0	1
							0	0	0	0	1	0	1	0	0	0	1	2
							1	1	0	1	0	2	0	0	0	0	0	0
							0	1	0	0	0	0	0	1	1	1	1	0
							0	0	0	2	1	1	0	1	0	0	0	0
							0	0	0	0	1	1	0	0	0	2	0	1
							0	0	0	1	0	3	0	0	0	1	0	0
							2	1	0	0	0	0	1	0	1	0	0	0
							0	0	0	0	3	0	0	0	0	2	0	0
							0	0	0	0	4	1	0	0	0	0	0	0
							0	0	0	0	0	0	1	0	0	2	1	1
							0	1	1	0	0	1	1	0	1	0	0	0
							0	0	0	0	0	0	1	4	0	0	0	0
							0	1	3	0	0	0	0	0	1	0	0	0
							0	1	1	1	1	0	0	1	0	0	0	0
							0	0	1	1	0	0	0	0	2	1	0	0
					Natronincola_Anaerovirgula	1	0	3	0	0	0	0	0	1	0	0	1	0
					Oxobacter	3	0	2	0	0	0	0	1	0	2	0	0	0
							0	1	0	1	1	0	1	0	0	1	0	0
							0	1	0	4	0	0	0	0	0	0	0	0
					SMB53	1	0	1	0	1	0	1	1	0	1	0	0	0
				Eubacteriaceae	Garciella	3	1	0	1	0	0	0	0	1	2	0	0	0
							0	0	0	0	0	1	1	0	3	0	0	0
							0	0	0	0	1	1	1	0	0	0	1	1
				Gracilibacteraceae	Gracilibacter	4	1	0	1	1	0	0	0	0	0	2	0	0
							0	0	0	4	1	0	0	0	0	0	0	0
							0	1	0	0	0	0	0	1	3	0	0	0
							0	1	0	0	0	0	0	0	4	0	0	0
					Lutispora	1	0	1	0	1	0	0	0	1	0	0	1	1
				Lachnospiraceae	Coprococcus	31	0	0	0	1	2	0	0	0	0	0	1	1
							0	0	0	0	1	0	0	0	0	0	4	0
							0	3	0	0	0	0	0	0	2	0	0	0
							0	0	3	0	0	1	0	1	0	0	0	0
							0	1	0	1	0	1	0	0	0	1	0	1
							0	0	0	0	1	0	0	0	2	0	0	2
							0	0	0	5	0	0	0	0	0	0	0	0
							0	0	0	2	0	0	0	0	0	1	1	1
							0	0	0	0	0	0	1	1	2	1	0	0
							0	0	0	0	0	0	3	1	1	0	0	0
							2	0	0	0	1	0	0	0	0	1	0	1
							1	2	0	0	0	0	0	0	1	0	0	1
							0	0	0	1	0	0	0	0	0	2	2	0
							0	0	0	3	0	0	0	0	0	2	0	0
							0	0	0	0	0	0	3	0	0	2	0	0
							0	0	0	5	0	0	0	0	0	0	0	0
							0	0	1	0	0	0	1	0	2	0	0	1
							0	0	0	1	0	0	0	0	0	1	3	0
							0	0	2	0	0	0	1	0	2	0	0	0
							0	0	0	2	0	1	0	0	0	0	1	1
							0	0	0	3	0	0	1	1	0	0	0	0
							0	0	0	1	0	2	1	0	0	0	1	0
							0	0	0	1	2	0	0	0	0	0	2	0
							0	0	0	2	0	0	0	0	0	1	2	0
							0	1	1	0	0	0	2	0	0	0	1	0
[truncated: 2,058 more rows]

## Sheet: Hoja3
		Bacteria	PC_A	PC_B	PC_C	PO_A	PO_B	PO_C	SC_A	SC_B	SC_C	SO_A	SO_B	SO_C
		Acro	1	5	0	5	3	1	1	2	1	3	0	1
		Acro	1	2	0	3	1	5	3	0	1	2	2	3
		Acro	4	1	1	2	4	0	1	4	1	1	1	3
		Acro	0	1	0	6	2	0	1	1	0	1	6	5
		Acro	1	2	0	0	0	0	4	0	1	2	8	5
		Burk	0	0	0	0	0	2	0	0	5	1	0	15
		Burk	2	1	0	2	2	3	6	0	1	2	2	2
		Burk	0	0	1	6	5	6	0	0	0	3	1	1
		Burk	0	2	14	0	0	0	1	1	0	3	2	0
		Burk	0	0	0	15	5	3	0	0	0	0	0	0
		Burk	0	0	0	5	2	3	0	0	0	7	3	3						Datos
		Burk	0	0	0	2	1	0	18	1	1	0	0	0					Bacteria	Suma de PC_A	Suma de PC_B	Suma de PC_C	Suma de PO_A	Suma de PO_B	Suma de PO_C	Suma de SC_A	Suma de SC_B	Suma de SC_C	Suma de SO_A	Suma de SO_B	Suma de SO_C
		Burk	0	0	0	4	4	4	1	0	0	1	3	6					Acro	7	11	1	16	10	6	10	7	4	9	17	17
		Burk	21	1	0	0	0	1	0	0	0	0	0	0					Burk	84	124	117	274	167	158	133	119	138	183	116	202
		Burk	1	2	0	5	2	2	0	2	1	3	1	4					Erwinia	25	29	44	24	50	17	17	16	25	32	15	28
		Burk	0	1	0	4	1	0	6	3	1	3	0	4					Lysinibacillus	0	9	2	5	2	5	4	1	3	1	2	2
		Burk	1	3	1	1	3	5	0	3	0	5	1	0					Paeni	63	90	62	104	84	81	86	46	76	108	55	67
		Burk	0	0	0	5	1	3	0	2	1	5	3	3					Pseudo	91	115	88	264	158	145	94	89	130	232	113	166
		Burk	0	3	1	5	1	0	1	1	2	3	1	5					Ste	58	92	24	71	79	41	43	40	14	69	54	69
		Burk	2	2	0	2	0	0	6	8	3	0	0	0					Total general	328	470	338	758	550	453	387	318	390	634	372	551
		Burk	0	0	0	11	5	1	0	0	0	3	1	2
		Burk	1	0	1	5	2	4	0	0	2	4	2	2
		Burk	1	1	6	4	0	0	7	0	3	1	0	0
		Burk	0	6	0	1	0	0	0	2	5	0	0	9
		Burk	0	0	0	5	2	6	0	0	0	3	5	2						Datos
		Burk	6	6	1	0	0	0	3	3	5	0	0	0					Bacteria	Suma de PC_A	Suma de PC_B	Suma de PC_C	Suma de PO_A	Suma de PO_B	Suma de PO_C	Suma de SC_A	Suma de SC_B	Suma de SC_C	Suma de SO_A	Suma de SO_B	Suma de SO_C
		Burk	0	0	3	0	0	0	8	2	11	0	0	0					Acro	7	11	1	16	10	6	10	7	4	9	17	17	115
		Burk	0	0	1	5	6	3	0	0	0	2	2	5					Burk	84	124	117	274	167	158	133	119	138	183	116	202	1815
		Burk	2	1	0	6	4	7	1	0	0	2	0	1					Erwinia	25	29	44	24	50	17	17	16	25	32	15	28	322
		Burk	0	4	0	5	0	7	0	1	3	0	0	4					Lysinibacillus	0	9	2	5	2	5	4	1	3	1	2	2	36
		Burk	1	4	1	0	3	1	3	0	0	4	4	3					Paeni	63	90	62	104	84	81	86	46	76	108	55	67	922
		Burk	2	2	0	3	2	7	2	2	1	1	0	2					Pseudo	91	115	88	264	158	145	94	89	130	232	113	166	1685
		Burk	0	0	0	8	8	3	1	0	0	1	1	2					Ste	58	92	24	71	79	41	43	40	14	69	54	69	654
		Burk	3	7	3	0	0	0	8	0	3	0	0	0					Total general	328	470	338	758	550	453	387	318	390	634	372	551	5549
		Burk	3	6	1	5	3	3	0	1	1	0	0	1												328	470	338	758	550	453
		Burk	1	3	5	1	2	0	3	3	3	0	1	2
		Burk	3	2	2	0	0	0	2	8	7	0	0	0
		Burk	2	2	0	3	0	2	0	0	0	8	2	5
		Burk	1	0	0	7	6	2	0	0	1	4	3	0
		Burk	3	1	0	0	1	1	2	10	3	0	0	3
		Burk	0	0	7	0	0	0	0	0	16	0	1	0
		Burk	1	1	8	0	1	1	1	2	6	0	1	2
		Burk	0	1	1	8	1	2	0	0	0	6	2	3
		Burk	0	4	4	3	2	2	0	1	5	3	0	0
		Burk	2	5	6	1	0	0	4	3	2	1	0	0
		Burk	0	1	0	4	2	2	0	2	0	5	4	4
		Burk	0	0	0	6	0	3	1	1	0	10	2	1
		Burk	0	1	0	2	1	2	1	1	0	7	2	7
		Burk	1	1	0	4	5	0	6	2	0	2	2	1
		Burk	0	0	0	17	2	5	0	0	0	0	0	1
		Burk	4	4	5	0	0	0	1	10	1	0	0	0
		Burk	0	0	1	4	2	3	0	0	0	7	3	5
		Burk	1	1	8	2	8	0	0	2	3	0	0	0
		Burk	0	0	0	4	0	1	0	0	0	8	3	9
		Burk	1	1	3	1	0	1	3	1	2	2	10	0
		Burk	0	2	1	4	6	3	1	0	0	5	0	3
		Burk	2	1	0	3	2	1	3	1	1	0	4	7
		Burk	1	0	0	9	6	3	0	0	0	2	1	3
		Burk	2	3	0	8	1	2	0	1	1	1	2	4
		Burk	0	0	0	2	1	0	0	0	0	8	5	9
		Burk	0	1	1	1	4	4	1	0	4	5	1	3
		Burk	0	0	0	0	12	4	0	1	0	3	2	3
		Burk	1	1	2	5	2	2	1	4	0	1	5	1
		Burk	1	7	2	3	1	1	2	4	3	0	0	1
		Burk	0	0	0	12	3	1	1	0	0	2	3	3
		Burk	0	0	2	1	5	3	2	3	3	2	1	3
		Burk	0	2	4	2	1	5	1	1	0	3	4	2
		Burk	0	1	1	5	3	1	0	2	2	5	2	3
		Burk	5	3	1	0	1	0	3	4	5	0	2	1
		Burk	0	0	0	7	0	5	2	1	2	0	0	8
		Burk	3	0	10	0	0	0	3	9	0	0	0	0
		Burk	1	5	0	4	2	0	5	5	0	1	2	0
		Burk	0	2	0	3	0	4	5	2	5	0	2	2
		Burk	0	4	3	2	1	4	3	1	2	1	3	1
		Burk	0	1	1	3	3	2	1	0	2	10	1	1
		Burk	0	4	3	0	4	2	0	2	9	0	0	1
		Burk	0	0	0	10	3	1	0	0	0	2	2	8
		Burk	2	7	2	1	1	0	2	0	1	2	0	8
		Burk	0	0	0	5	2	2	1	0	0	6	2	8
		Burk	0	0	0	3	8	7	0	0	0	4	4	0
		Erwinia	0	1	2	7	31	0	0	0	0	0	0	5
		Erwinia	14	1	8	0	0	0	0	10	13	0	0	0
		Erwinia	0	5	0	4	4	2	6	1	1	10	8	5
		Erwinia	9	2	27	0	0	0	1	2	5	0	0	0
		Erwinia	1	15	6	1	2	2	5	0	3	5	4	2
		Erwinia	1	3	0	9	7	7	1	2	1	7	1	7
		Erwinia	0	2	1	3	6	6	4	1	2	10	2	9
		Lysinibacillus	0	0	0	2	0	1	0	0	0	0	1	0
		Lysinibacillus	0	0	0	2	0	1	0	0	0	1	0	0
		Lysinibacillus	0	4	0	0	0	0	0	0	0	0	0	0
		Lysinibacillus	0	3	0	0	0	0	0	0	1	0	0	0
		Lysinibacillus	0	0	0	0	0	3	0	0	0	0	0	1
		Lysinibacillus	0	0	0	0	2	0	1	0	0	0	1	0
		Lysinibacillus	0	0	0	0	0	0	2	1	1	0	0	0
		Lysinibacillus	0	0	1	1	0	0	1	0	0	0	0	1
		Lysinibacillus	0	2	1	0	0	0	0	0	1	0	0	0
		Paeni	0	0	0	0	1	0	0	0	0	2	0	0
		Paeni	0	0	2	0	0	0	0	0	1	0	0	0
		Paeni	0	0	0	0	0	1	0	0	0	2	0	0
		Paeni	0	0	0	0	0	0	1	1	0	1	0	0
		Paeni	0	2	0	0	0	0	1	0	0	0	0	0
		Paeni	0	0	1	1	0	1	0	0	0	0	0	0
		Paeni	0	0	0	0	1	0	0	0	2	0	0	0
		Paeni	2	0	0	0	0	0	0	0	1	0	0	0
		Paeni	0	0	0	0	0	0	1	0	1	0	1	0
		Paeni	1	0	1	0	0	1	0	0	0	0	0	0
		Paeni	0	3	0	0	0	0	0	0	0	0	0	0
		Paeni	0	0	0	0	0	0	0	0	3	0	0	0
		Paeni	0	1	1	0	0	0	0	0	1	0	0	0
		Paeni	2	0	0	1	0	0	0	0	0	0	0	0
		Paeni	1	0	0	0	0	0	0	0	0	1	0	1
		Paeni	3	0	0	0	0	0	0	0	0	0	0	0
		Paeni	0	3	0	0	0	0	0	0	0	0	0	0
		Paeni	0	0	0	0	0	3	0	0	0	0	0	0
		Paeni	0	0	0	0	0	0	1	2	0	0	0	0
		Paeni	0	0	0	0	2	0	0	0	0	0	0	1
		Paeni	0	0	0	1	0	0	0	0	0	1	1	0
		Paeni	0	1	0	0	0	1	0	0	0	0	0	1
		Paeni	0	1	0	0	1	0	0	0	0	0	0	1
		Paeni	0	0	0	1	0	0	1	0	1	0	0	0
		Paeni	0	0	0	2	0	0	1	0	0	0	0	0
		Paeni	0	0	0	0	0	0	0	0	0	0	0	3
		Paeni	0	0	0	0	0	1	1	1	0	0	0	0
		Paeni	0	1	0	0	0	0	1	0	1	0	0	0
		Paeni	0	0	0	0	0	0	0	1	0	1	0	1
		Paeni	0	1	0	0	0	0	0	0	0	1	0	1
		Paeni	0	0	0	0	0	0	2	1	0	0	0	0
		Paeni	0	0	0	0	1	0	0	1	0	1	0	0
		Paeni	0	0	2	0	0	0	0	0	1	0	0	0
		Paeni	0	0	0	0	0	2	1	0	0	0	0	0
		Paeni	0	0	0	0	0	2	0	0	0	1	0	0
		Paeni	0	0	0	0	0	2	0	0	0	0	0	1
		Paeni	0	0	0	0	1	0	0	0	0	0	2	0
		Paeni	0	0	0	1	1	0	0	0	0	0	0	1
		Paeni	0	0	0	0	2	0	0	0	0	1	0	0
		Paeni	0	0	0	0	0	0	0	0	0	3	0	0
		Paeni	0	0	0	1	0	0	0	0	0	0	1	1
		Paeni	0	0	0	2	1	0	0	0	0	0	0	0
		Paeni	0	0	0	0	2	0	0	0	1	0	0	0
		Paeni	0	0	0	1	0	0	0	0	0	2	0	0
		Paeni	0	0	0	0	0	3	0	0	0	0	0	0
		Paeni	0	0	0	1	1	0	0	0	0	1	0	0
		Paeni	0	3	0	0	0	0	0	0	0	0	0	0
		Paeni	0	0	0	0	1	0	0	0	0	0	2	0
		Paeni	0	0	2	0	0	0	0	0	1	0	0	0
		Paeni	0	0	0	0	1	1	0	0	0	1	0	0
		Paeni	0	0	0	0	0	0	0	0	4	0	0	0
		Paeni	0	0	2	0	0	0	0	2	0	0	0	0
		Paeni	0	1	2	0	0	0	0	1	0	0	0	0
		Paeni	0	0	0	0	0	0	2	0	2	0	0	0
		Paeni	0	0	0	0	0	0	4	0	0	0	0	0
		Paeni	0	0	0	1	1	0	0	0	1	0	0	1
		Paeni	0	0	0	1	0	1	0	0	0	2	0	0
		Paeni	0	0	0	0	0	1	0	0	0	2	1	0
		Paeni	0	0	0	0	1	0	0	0	0	1	1	1
		Paeni	0	0	1	0	0	0	0	1	2	0	0	0
		Paeni	0	0	0	1	0	0	1	0	0	1	1	0
		Paeni	1	0	1	0	1	0	1	0	0	0	0	0
		Paeni	1	1	0	0	0	0	1	0	0	1	0	0
		Paeni	0	0	0	0	1	0	0	0	0	3	0	0
		Paeni	0	0	0	0	0	0	0	0	0	4	0	0
		Paeni	0	1	0	1	0	0	0	1	0	0	0	1
		Paeni	0	0	0	0	1	1	0	0	0	0	2	0
		Paeni	0	0	0	0	0	0	0	0	0	0	2	2
		Paeni	0	0	0	2	1	1	0	0	0	0	0	0
		Paeni	0	1	0	0	0	0	1	1	0	1	0	0
		Paeni	0	1	0	0	0	1	0	0	0	1	0	1
		Paeni	2	0	0	0	0	0	0	2	0	0	0	0
		Paeni	0	4	0	0	0	0	0	0	0	0	0	0
		Paeni	0	3	0	0	0	0	0	0	1	0	0	0
		Paeni	0	0	0	1	0	0	0	0	0	3	0	0
		Paeni	0	0	0	1	0	1	0	0	0	0	1	1
		Paeni	0	1	1	0	0	0	0	0	0	0	2	0
		Paeni	1	1	1	0	0	0	1	0	0	0	0	0
		Paeni	0	0	0	0	0	0	0	0	0	0	4	0
		Paeni	0	1	2	0	0	0	0	0	0	1	0	0
		Paeni	0	1	1	0	0	0	0	0	0	0	1	1
		Paeni	0	0	0	0	0	0	0	0	0	0	4	0
		Paeni	0	0	0	1	2	1	0	0	0	0	0	0
		Paeni	1	1	1	0	0	1	0	0	0	0	0	0
		Paeni	0	0	0	0	0	0	0	0	0	2	1	1
		Paeni	0	0	1	3	0	0	0	0	0	0	0	0
		Paeni	0	0	0	3	0	0	0	0	1	0	0	0
		Paeni	0	0	0	0	0	0	4	0	0	0	0	0
		Paeni	0	0	0	0	1	0	3	0	0	0	0	0
		Paeni	0	0	0	0	1	0	0	0	0	2	1	0
		Paeni	0	0	0	2	1	1	0	0	0	0	0	0
		Paeni	1	0	1	0	1	0	0	0	1	0	0	0
		Paeni	2	0	0	0	0	0	2	0	0	0	0	0
		Paeni	0	0	1	0	1	1	0	0	0	1	0	0
		Paeni	0	0	0	0	2	1	0	0	0	0	1	0
		Paeni	0	0	0	1	3	0	0	0	0	0	0	0
		Paeni	0	0	0	0	1	1	1	0	1	0	0	0
		Paeni	1	1	0	0	0	0	1	0	1	0	0	0
		Paeni	0	0	0	1	1	0	0	0	0	1	1	0
		Paeni	0	0	0	0	0	1	0	0	1	0	0	2
		Paeni	0	0	0	0	0	2	0	0	0	2	0	0
		Paeni	4	0	0	0	0	0	0	0	0	0	0	0
		Paeni	0	0	0	0	0	0	0	0	0	4	0	0
		Paeni	0	0	1	0	1	0	1	0	1	0	0	0
		Paeni	0	0	0	0	0	0	1	0	0	0	0	3
		Paeni	0	0	0	0	0	0	0	0	0	1	0	3
		Paeni	0	2	0	0	0	0	1	0	0	0	0	1
		Paeni	0	0	0	3	0	0	0	1	0	0	0	0
		Paeni	0	0	0	0	0	0	1	3	0	0	0	0
		Paeni	0	0	1	0	1	0	0	0	0	0	2	0
		Paeni	0	1	0	0	2	0	1	0	0	0	0	0
		Paeni	0	2	0	1	1	0	0	0	0	0	0	0
		Paeni	0	0	0	3	0	1	0	0	0	0	0	0
		Paeni	0	0	0	0	0	0	3	0	0	0	0	1
		Paeni	0	0	1	0	0	0	0	0	0	3	0	0
		Paeni	0	0	0	0	0	0	0	4	0	0	0	0
		Paeni	0	0	0	1	0	1	0	0	0	2	0	0
		Paeni	1	0	3	0	0	0	0	0	0	0	0	0
		Paeni	0	1	0	0	0	0	0	0	3	0	0	0
		Paeni	0	0	0	1	0	1	0	0	0	1	1	0
		Paeni	0	0	0	0	0	1	0	0	0	2	0	1
		Paeni	0	0	0	0	0	0	3	0	1	0	0	0
		Paeni	0	0	0	0	0	0	1	1	2	0	0	0
		Paeni	0	1	1	0	1	0	0	0	0	0	0	1
		Paeni	0	1	0	1	0	1	0	1	0	0	0	0
		Paeni	1	1	0	0	0	0	0	0	1	1	0	0
		Paeni	0	0	0	2	0	0	0	0	0	1	1	0
		Paeni	0	0	0	0	0	0	0	0	4	0	0	0
		Paeni	0	0	0	0	0	0	0	0	0	3	0	1
		Paeni	0	2	1	0	0	0	0	0	0	0	0	1
		Paeni	0	0	0	2	2	0	0	0	0	0	0	0
		Paeni	0	0	0	0	0	0	2	1	1	0	0	0
		Paeni	0	0	0	0	0	1	0	0	0	3	0	0
		Paeni	0	0	0	0	1	1	0	0	0	1	1	0
		Paeni	0	0	3	0	0	0	0	0	0	0	1	0
		Paeni	0	2	0	0	0	0	1	1	0	0	0	0
		Paeni	4	0	0	0	0	0	0	0	0	0	0	0
		Paeni	0	0	0	0	0	0	0	2	1	1	0	0
		Paeni	0	1	1	0	0	0	1	0	0	0	1	0
		Paeni	0	0	1	1	0	0	0	1	0	0	1	0
		Paeni	0	0	1	1	0	0	1	1	0	0	0	0
		Paeni	0	0	0	0	0	0	1	0	0	2	1	0
		Paeni	2	1	0	0	0	0	0	0	1	0	0	0
		Paeni	0	0	0	1	1	1	0	0	0	0	1	0
		Paeni	1	0	0	1	0	0	0	0	1	0	0	1
		Paeni	1	0	1	0	0	1	0	0	0	0	1	0
		Paeni	0	1	1	0	0	0	1	0	0	1	0	0
		Paeni	1	1	0	0	0	0	0	1	1	0	0	0
		Paeni	0	0	0	1	1	0	1	0	1	0	0	0
		Paeni	0	0	2	0	0	1	0	0	0	0	0	1
		Paeni	0	1	0	0	0	0	1	0	0	2	0	0
		Paeni	0	0	0	0	2	1	0	0	0	0	0	1
		Paeni	0	0	1	0	1	0	0	0	0	2	0	0
		Paeni	0	0	0	0	0	3	0	1	0	0	0	0
		Paeni	0	1	1	0	0	0	0	0	2	0	0	0
		Paeni	0	0	1	0	0	0	0	0	3	0	0	0
		Paeni	1	0	0	0	0	0	3	0	0	0	0	0
		Paeni	0	2	1	0	0	0	0	0	0	0	1	0
		Paeni	0	0	2	0	0	0	0	0	2	0	0	0
		Paeni	1	0	0	0	0	0	3	0	0	0	0	0
		Paeni	0	1	1	0	0	1	0	0	1	0	0	0
		Paeni	0	0	0	0	1	3	0	0	0	0	0	0
		Paeni	2	0	0	0	0	1	0	0	0	0	0	1
		Paeni	0	0	0	1	1	1	0	0	0	1	0	0
		Paeni	0	0	4	0	0	0	0	0	0	0	0	0
		Paeni	2	0	0	0	1	0	1	0	0	0	0	0
		Paeni	0	2	0	2	0	0	0	0	0	0	0	0
		Paeni	1	0	1	0	0	0	2	0	0	0	0	0
		Paeni	0	1	2	0	0	0	0	1	0	0	0	0
		Paeni	0	0	0	2	1	0	0	0	1	0	0	0
		Paeni	1	1	0	0	1	0	0	0	1	0	0	0
		Paeni	0	1	0	1	2	0	0	0	0	0	0	0
		Paeni	1	0	0	0	2	0	0	0	0	1	0	0
		Paeni	1	2	0	0	0	1	0	0	0	0	0	0
		Paeni	1	2	1	0	0	0	0	0	0	0	0	0
		Paeni	3	0	0	0	0	0	0	0	0	0	0	1
		Paeni	0	0	0	0	0	4	0	0	0	0	0	0
		Paeni	0	1	0	1	0	0	0	0	0	0	1	1
		Paeni	1	1	0	0	1	1	0	0	0	0	0	0
		Paeni	0	0	0	3	1	0	0	0	0	0	0	0
		Paeni	0	0	0	1	0	0	0	0	0	2	0	1
		Paeni	1	1	0	0	0	0	0	1	0	1	0	0
		Paeni	0	0	0	0	3	0	1	0	0	0	0	0
		Paeni	0	0	0	2	0	0	0	0	1	0	1	0
		Paeni	3	0	0	0	0	0	0	0	0	1	0	0
		Paeni	3	0	0	0	1	0	0	0	0	0	0	0
		Paeni	0	0	0	0	1	1	0	0	0	2	0	0
		Paeni	0	0	0	0	1	1	1	0	0	1	0	0
		Paeni	0	0	0	0	1	0	1	0	0	2	0	0
		Paeni	0	0	0	3	0	0	0	0	0	0	0	1
		Paeni	0	0	0	1	1	0	0	0	0	0	1	1
		Paeni	0	0	1	0	2	0	1	0	0	0	0	0
		Paeni	0	0	0	0	1	0	0	0	0	1	1	1
		Paeni	0	1	1	0	0	0	1	0	1	0	0	0
		Paeni	0	0	0	3	1	0	0	0	0	0	0	0
		Paeni	0	1	1	0	0	0	0	2	0	0	0	0
		Paeni	0	1	0	0	0	1	1	0	0	0	1	0
		Paeni	0	4	0	0	0	0	0	0	0	0	0	0
		Paeni	0	0	0	1	0	0	0	1	0	0	1	1
		Paeni	1	0	0	1	0	0	0	0	0	2	0	0
		Paeni	0	2	0	1	0	0	1	0	0	0	0	0
		Paeni	0	0	0	1	0	2	0	0	1	0	0	0
		Paeni	0	1	0	1	0	2	0	0	0	0	0	0
		Paeni	0	0	0	4	0	0	0	0	0	0	0	0
		Paeni	0	0	0	2	0	2	0	0	0	0	0	0
		Paeni	2	0	0	0	1	0	0	0	1	0	0	0
		Paeni	0	0	0	0	0	1	0	3	0	0	0	0
		Paeni	0	2	0	0	0	0	1	0	0	1	0	0
		Paeni	0	0	0	1	0	0	1	0	1	1	0	0
		Paeni	0	0	0	1	0	1	2	0	0	0	0	0
		Paeni	0	0	0	0	1	0	0	0	2	0	0	1
		Paeni	0	0	0	1	1	1	0	0	0	0	0	1
		Paeni	0	3	1	0	0	0	0	0	0	0	0	0
		Paeni	0	0	0	2	0	0	0	0	1	0	0	1
		Paeni	0	0	0	0	0	0	0	0	4	0	0	0
		Paeni	1	1	1	0	0	0	1	0	0	0	0	0
		Paeni	0	1	0	1	1	0	0	0	0	1	0	0
		Paeni	0	0	0	1	0	1	0	0	0	1	1	0
		Paeni	0	0	0	1	0	1	1	0	0	0	1	0
		Paeni	0	0	0	1	0	1	0	0	0	0	0	2
		Paeni	0	0	0	1	0	0	0	0	0	1	0	2
		Paeni	0	0	0	0	0	0	2	1	0	0	0	1
		Paeni	0	0	0	0	0	0	0	0	0	2	0	2
		Paeni	0	0	0	1	0	1	1	0	0	0	1	0
		Paeni	0	0	0	0	0	0	2	0	2	0	0	0
		Paeni	1	0	0	0	0	0	0	1	0	0	1	1
		Paeni	0	0	0	0	1	1	0	0	0	1	0	1
		Paeni	0	1	0	0	0	0	0	0	3	0	0	0
		Paeni	1	1	0	1	0	0	0	0	0	1	0	0
		Paeni	0	0	0	3	0	0	0	0	0	1	0	0
		Paeni	0	3	0	1	0	0	0	0	0	0	0	0
		Paeni	0	0	0	1	0	1	0	0	0	2	0	0
		Paeni	0	0	0	3	1	0	0	0	0	0	0	0
		Paeni	0	0	0	1	1	1	1	0	0	0	0	0
		Paeni	0	0	0	0	0	1	0	0	0	0	0	3
		Paeni	0	0	0	0	2	0	1	0	0	0	1	0
		Paeni	1	0	0	0	0	0	0	0	0	2	0	1
		Paeni	0	0	0	0	2	1	0	0	0	0	0	1
		Paeni	0	0	0	1	0	0	0	0	0	2	1	0
		Paeni	0	0	0	0	0	0	0	0	0	1	1	2
		Paeni	0	0	0	0	0	0	2	1	1	0	0	0
		Paeni	0	0	0	0	0	0	1	2	1	0	0	0
		Paeni	0	0	0	1	0	1	0	0	0	0	0	2
		Pseudo	0	0	0	13	6	4	0	0	1	13	8	13
		Pseudo	0	3	3	14	9	0	2	8	9	7	2	1
		Pseudo	2	7	3	2	4	6	4	0	1	14	10	5
		Pseudo	25	6	7	2	0	0	6	3	8	0	0	1
		Pseudo	3	4	2	0	1	0	6	6	23	6	1	6
		Pseudo	5	17	9	5	3	2	7	2	2	2	1	4
		Pseudo	0	5	0	36	0	1	8	7	0	1	1	0
		Pseudo	11	7	7	6	3	5	1	3	7	3	2	4
		Pseudo	5	6	0	13	3	5	9	2	1	7	1	8
		Pseudo	1	5	2	8	11	8	1	0	4	9	8	3
		Pseudo	8	11	10	4	3	3	7	2	7	2	2	1
		Pseudo	10	0	4	2	14	1	0	4	14	1	6	4
		Pseudo	3	5	2	17	2	3	6	3	8	4	4	3
		Pseudo	1	2	0	10	2	4	3	7	2	12	4	13
		Pseudo	3	6	1	5	10	10	4	2	3	10	0	6
		Pseudo	1	2	2	7	6	7	0	1	1	19	7	8
		Pseudo	1	4	1	7	9	13	2	1	1	13	2	7
		Pseudo	1	3	9	6	7	7	4	3	4	5	4	8
		Pseudo	3	0	4	3	8	3	3	3	13	8	7	6
		Pseudo	0	0	0	20	8	9	0	0	0	14	5	5
		Pseudo	1	3	2	16	4	6	1	4	2	8	6	8
		Pseudo	0	0	0	9	5	6	0	1	0	25	6	9
		Pseudo	2	0	0	6	4	0	4	5	3	21	5	11
		Pseudo	1	8	8	4	6	7	5	0	5	9	5	4
		Pseudo	1	0	0	19	7	4	0	0	0	10	5	16
		Pseudo	2	8	1	5	1	1	10	21	7	0	4	2
		Pseudo	0	1	1	5	15	17	1	0	4	6	3	9
		Pseudo	1	2	10	20	7	13	0	1	0	3	4	1
		Ste	9	26	3	5	2	1	18	15	0	7	5	2
		Ste	1	6	3	24	6	15	0	1	1	13	14	9
		Ste	5	3	1	13	10	2	8	6	3	21	11	10
		Ste	8	13	5	13	7	6	6	5	5	4	8	13
		Ste	18	10	2	5	9	2	4	7	3	5	2	27
		Ste	17	34	10	2	0	6	7	6	2	3	3	4
		Ste	0	0	0	9	45	9	0	0	0	16	11	4
